# Supplementary material for: Identification of a glycolysis- and lactate-related gene signature for predicting prognosis, immune microenvironment, and drug candidates in colon adenocarcinoma
Source: Front Cell Dev Biol. 2022 Aug 23;10:971992. doi: 10.3389/fcell.2022.971992 (PMC9445192; doi:10.3389/fcell.2022.971992)
Supplement: Supplementary file 1 [file DataSheet4.CSV]

Varnames	HR	Lower	Upper	Factor	P value
PPFIA4	3.319380925	1.742533597	6.32314335	Risk	0.000205564
ENO3	2.265372292	1.46144143	3.511541084	Risk	0.000246694
ADAMTS13	1.919156109	1.281233733	2.874698095	Risk	0.001539034
ANKZF1	1.952863537	1.25228237	3.045380247	Risk	0.003211428
PFKFB1	6.336900339	1.826747495	21.98240644	Risk	0.00368777
CLDN9	1.448497626	1.125133222	1.86479728	Risk	0.003849113
ANGPTL4	1.327958852	1.092223655	1.614572898	Risk	0.004317909
SPAG4	1.510785483	1.127176363	2.024947339	Risk	0.005762235
ALDH2	0.634978308	0.461062068	0.874497123	Protective	0.005883228
LARS2	0.558913437	0.369290497	0.845903786	Protective	0.006156718
PPP2CB	0.583456405	0.395784605	0.86011778	Protective	0.006670826
DLAT	0.612256056	0.427758514	0.87632967	Protective	0.007326116
PMM2	0.498412641	0.300115236	0.82773259	Protective	0.007748075
POLG	1.758920874	1.160131449	2.666769049	Risk	0.00804556
TKTL1	1.303908397	1.053791182	1.613390904	Risk	0.009747312
GPC1	1.338289344	1.072576949	1.669827391	Risk	0.009895664
PGM2	0.650030901	0.46737659	0.9040679	Protective	0.010756458
COQ2	0.596294688	0.398832264	0.89152104	Protective	0.011643442
AGRN	1.401471296	1.073713265	1.829279621	Risk	0.013504558
IDUA	1.44223208	1.07605282	1.933021626	Risk	0.014235898
P4HA1	1.343737743	1.054476092	1.712349038	Risk	0.017244599
ALDOC	1.309296473	1.046823179	1.63758053	Risk	0.018297266
ALDOB	0.866553778	0.76901475	0.976464302	Protective	0.018414775
CHPF2	1.753899578	1.090353725	2.821253014	Risk	0.021262518
NGLY1	0.543112671	0.32325553	0.912502172	Protective	0.021377759
STC2	1.229981498	1.029175233	1.469967832	Risk	0.022231585
PDSS2	0.5861463	0.368769521	0.931659115	Protective	0.024311339
NDC1	0.704255329	0.517455349	0.958489597	Protective	0.026181703
ENO2	1.250132974	1.021047801	1.530616343	Risk	0.030391527
SDHB	0.680702735	0.479587388	0.966155961	Protective	0.031988955
GLRX	0.734959415	0.55403408	0.974967717	Protective	0.032816285
HS2ST1	0.694288464	0.495951278	0.971943199	Protective	0.03388129
CHST12	1.921089352	1.049900002	3.515176959	Risk	0.034373542
GLCE	0.743831192	0.560099767	0.987832658	Protective	0.041082618
TPK1	0.546403256	0.305373214	0.977677493	Protective	0.041333819
ALDH1A3	1.326416044	1.008124424	1.745200772	Risk	0.043395927
ADH5	0.659164111	0.438381628	0.991139448	Protective	0.046948827
ABCB6	1.580901306	1.002508376	2.492995567	Risk	0.048673463
RBCK1	1.376972964	1.001911001	1.892438091	Risk	0.04881575
