# Supplementary material for: Identification of a glycolysis- and lactate-related gene signature for predicting prognosis, immune microenvironment, and drug candidates in colon adenocarcinoma
Source: Front Cell Dev Biol. 2022 Aug 23;10:971992. doi: 10.3389/fcell.2022.971992 (PMC9445192; doi:10.3389/fcell.2022.971992)
Supplement: Supplementary file 2 [file DataSheet6.CSV]

SYMBOL
CLCA1
PIGR
OLFM4
REG1A
ALDOB
CEACAM7
APOBEC1
AKR1B10
BCL2L15
NAT2
FABP2
KRT20
SULT1B1
ADTRP
CFD
PTPRU
FLNA
CTXN1
COMP
SNCG
ASCL2
CRABP2
TNNC2
QPRT
