# Supplementary material for: Identification of a glycolysis- and lactate-related gene signature for predicting prognosis, immune microenvironment, and drug candidates in colon adenocarcinoma
Source: Front Cell Dev Biol. 2022 Aug 23;10:971992. doi: 10.3389/fcell.2022.971992 (PMC9445192; doi:10.3389/fcell.2022.971992)
Supplement: Supplementary file 3 [file DataSheet3.CSV]

SYMBOL
AAAS
AARS2
ABCB6
ACAD9
ACAT1
ACAT2
ACSS1
ACSS2
ACTN3
ADAMTS13
ADH1A
ADH1B
ADH1C
ADH5
ADH6
ADH7
ADORA2B
ADPGK
AGK
AGL
AGRN
AIFM1
AK3
AK4
AKR1A1
ALDH1A3
ALDH1B1
ALDH2
ALDH3A1
ALDH3A2
ALDH3B1
ALDH3B2
ALDH7A1
ALDH9A1
ALDOA
ALDOB
ALDOC
ALG1
ANG
ANGPTL4
ANKZF1
ARPP19
ARTN
ATAD3A
ATPAF2
AURKA
B3GALT6
B3GAT1
B3GAT3
B3GNT3
B4GALT1
B4GALT2
B4GALT4
B4GALT7
BCKDHA
BCKDHB
BCS1L
BIK
BPNT1
C1QBP
CA5A
CACNA1H
CAMKMT
CAPN5
CARS2
CD44
CDK1
CENPA
CHPF
CHPF2
CHST1
CHST12
CHST2
CHST4
CHST6
CITED2
CLDN9
CLN6
CLPB
COA6
COG2
COL5A1
COPB2
COQ2
COQ4
COQ9
COX10
COX15
COX16
COX20
COX4I1
COX5A
COX6A2
CTH
CXCR4
CYB5A
CYC1
CYP27A1
DARS2
DBT
DCN
DEPDC1
DGUOK
DLAT
DLD
DNAJC19
DNM1L
DPYSL4
DSC2
EARS2
ECD
ECHS1
EFNA3
EGFR
EGLN3
ELAC2
ELF3
ENO1
ENO2
ENO3
ETHE1
EXT1
EXT2
FAM162A
FARS2
FASTKD2
FBP1
FBP2
FBXL4
FH
FKBP4
FOXRED1
FUT8
G6PC2
G6PD
GAL3ST1
GALE
GALK1
GALK2
GALM
GAPDH
GAPDHS
GATB
GATC
GATM
GCK
GCKR
GCLC
GFM1
GFM2
GFPT1
GLCE
GLRX
GMPPA
GMPPB
GNE
GNPDA1
GNPDA2
GOT1
GOT2
GPC1
GPC3
GPC4
GPI
GPR87
GTPBP3
GUSB
GYS1
GYS2
HADH
HADHA
HADHB
HAGH
HAX1
HDLBP
HIBCH
HIF1A
HK1
HK2
HK3
HMMR
HOMER1
HPDL
HS2ST1
HS6ST2
HSD17B10
HSPA5
HTRA2
IBA57
IDH1
IDUA
IER3
IGFBP3
IL13RA1
IRS2
ISCA1
ISCU
ISG20
KDELR3
KIF20A
KIF2A
LARS2
LCT
LDHA
LDHAL6A
LDHAL6B
LDHB
LDHC
LDHD
LHPP
LHX9
LIAS
LIPT1
LIPT2
LONP1
LRPPRC
MDH1
MDH2
ME1
ME2
MECP2
MED24
MERTK
MET
MIF
MIOX
MIPEP
MLYCD
MPI
MPV17
MRPL3
MRPL44
MRPS14
MRPS16
MRPS22
MRPS34
MRPS7
MTFMT
MTO1
MXI1
NADK2
NANP
NARS2
NASP
NDC1
NDST3
NDUFA10
NDUFA11
NDUFA12
NDUFA13
NDUFA4
NDUFA6
NDUFA9
NDUFAF1
NDUFAF2
NDUFAF3
NDUFAF4
NDUFAF5
NDUFAF6
NDUFB10
NDUFB11
NDUFB3
NDUFB8
NDUFB9
NDUFS1
NDUFS2
NDUFS3
NDUFS6
NDUFS7
NDUFS8
NDUFV1
NDUFV3
NFS1
NFU1
NGLY1
NSDHL
NT5E
NUP107
NUP133
NUP153
NUP155
NUP160
NUP188
NUP205
NUP210
NUP214
NUP35
NUP37
NUP43
NUP50
NUP54
NUP62
NUP85
NUP88
NUP93
NUP98
OCRL
OGDH
P4HA1
P4HA2
PAM
PARK7
PAXIP1
PC
PCCA
PCCB
PCK1
PCK2
PDHA1
PDHA2
PDHB
PDHX
PDK3
PDP1
PDSS1
PDSS2
PER2
PFKFB1
PFKFB2
PFKFB3
PFKFB4
PFKL
PFKM
PFKP
PGAM1
PGAM4
PGK1
PGK2
PGLS
PGM1
PGM2
PGM2L1
PHKA2
PHKG2
PITRM1
PKLR
PKM
PKP2
PLOD1
PLOD2
PMM2
PMPCA
PNKD
PNPLA8
PNPO
PNPT1
POLG
POLG2
POLR3K
POM121
POM121C
PPFIA4
PPIA
PPM1B
PPP2CA
PPP2CB
PPP2R1A
PPP2R1B
PPP2R5D
PREPL
PRKACA
PRKACB
PRKACG
PRPS1
PSMC4
PUS1
PYGB
PYGL
QRSL1
QSOX1
RAE1
RANBP2
RARS2
RBCK1
RMND1
RNASEH1
RPE
RRAGD
RRM2B
RYR1
SCO1
SCO2
SDC1
SDC2
SDC3
SDHA
SDHB
SDHD
SEC13
SEH1L
SERAC1
SFXN4
SLC13A5
SLC16A3
SLC19A3
SLC25A10
SLC25A12
SLC25A13
SLC25A19
SLC25A21
SLC25A26
SLC25A3
SLC25A4
SLC25A42
SLC35A3
SLC37A4
SLC3A1
SLC7A7
SOD1
SOX9
SPAG4
SRD5A3
STC1
STC2
STMN1
SUCLA2
SUCLG1
SYNJ1
TALDO1
TANGO2
TARS2
TFF3
TGFA
TGFBI
TIMM22
TIMM50
TK2
TKTL1
TMEM126B
TP53
TPBG
TPI1
TPK1
TPR
TPST1
TRMT10C
TRMT5
TRMU
TRNT1
TSFM
TUFM
TXN
TXN2
TYMP
UGP2
UQCC3
UQCRB
UQCRC2
UQCRFS1
UQCRQ
USP18
VCAN
VEGFA
VLDLR
WARS2
XYLT2
YARS2
ZNF292
