# Supplementary material for: Identification of a glycolysis- and lactate-related gene signature for predicting prognosis, immune microenvironment, and drug candidates in colon adenocarcinoma
Source: Front Cell Dev Biol. 2022 Aug 23;10:971992. doi: 10.3389/fcell.2022.971992 (PMC9445192; doi:10.3389/fcell.2022.971992)
Supplement: Supplementary file 6 [file DataSheet7.CSV]

Sample	Time	Status	RiskScore	ADTRP	ALDOB	APOBEC1	ASCL2	CEACAM7	CLCA1	CTXN1	FLNA	NAT2	OLFM4	PTPRU	SNCG
			Coef=	0.248063077	-0.133258741	0.220438097	-0.01464853	-0.000764405	-0.084507044	-0.033058311	0.078872672	-0.289695621	0.002887704	0.046736691	0.126164132
TCGA.3L.AA1B	1.301369863	0	-0.412117314	0.442914866	3.537405509	3.464611	6.649231138	1.817546619	6.205133123	0.758469437	6.326799259	3.167016423	10.65594272	1.055686656	1.365368375
TCGA.5M.AAT6	0.794520548	1	0.816267361	0.977834285	0.072172509	0.319046402	1.913236399	0.083152571	0.154367697	2.98787993	6.645619547	1.278948995	10.01650065	2.96214414	2.630558674
TCGA.A6.2672	3.887671233	0	0.529443247	0.847068435	2.671553356	1.685203795	6.162745311	6.203498385	0.080712872	3.581889517	6.389305505	0.627751185	0.281672098	1.913916204	0.885690778
TCGA.A6.2677	2.02739726	1	-0.046845192	0.559849655	1.547594816	1.411392552	4.639597682	7.221520943	0.167008806	0.045687916	6.023359684	2.648738925	3.254945853	0.831140535	0.336826196
TCGA.A6.2678	3.523287671	0	-0.690015595	0.860302273	2.803814281	1.858052342	5.427128797	5.054419989	5.177178325	0.384391714	4.784339429	3.198403916	10.77700448	0.66714579	0.64289168
TCGA.A6.2679	3.742465753	0	0.473739091	2.19115749	5.476688868	2.793826033	7.801194634	4.74313669	6.077229606	3.830752516	5.758214762	0.998350723	7.578255271	1.851987781	4.191888176
TCGA.A6.2680	2.926027397	0	-0.078538821	1.930547804	4.029032094	2.44918846	5.989129473	6.830809318	7.030408712	1.194162844	6.267882169	2.107777425	9.919514779	0.732696253	1.739664207
TCGA.A6.2681	3.8	0	0.073584521	1.146441922	3.745249958	1.299050747	7.278088098	5.237269223	4.71797878	1.998557089	7.39738809	1.431149151	11.03616431	1.568950622	2.403684946
TCGA.A6.2686	3.084931507	1	-0.052870836	0.605436162	3.280743606	2.015320235	2.907875849	1.026329625	0.21657758	2.737107787	5.33773613	2.476228377	0.756605088	1.18300446	1.434011228
TCGA.A6.4105	1.210958904	1	-0.096837822	1.259779988	3.238399401	2.839169093	5.836249384	5.673566073	5.636848025	0.180215881	5.97166401	2.260543765	7.002410461	0.588554386	0.829254794
TCGA.A6.5656	2.742465753	0	0.308472745	0.814822273	3.518148287	2.622781145	5.619346479	6.428403993	0.267505512	0.211948177	7.071157103	2.051519032	3.697113449	2.273715003	0.26555339
TCGA.A6.5657	2.635616438	0	1.264215313	1.99984448	0.611115412	1.100121215	5.742984257	0.253283106	0.148898393	3.597522255	8.082044993	1.503295098	3.973228697	4.190956266	3.278166504
TCGA.A6.5659	2.536986301	0	-0.077388317	0.349818789	4.799402592	1.906203507	6.46729579	0.954515233	0.184443713	0.649672768	7.19972429	1.909373482	7.911961901	1.002841239	0.818661232
TCGA.A6.5666	2.726027397	0	-0.362109492	0.126120671	1.269911066	2.396326888	6.647588205	1.775720096	0.164277236	0.200118537	4.095906041	3.790087026	8.482690914	0.391833127	0.78414243
TCGA.A6.5667	2.430136986	0	0.229376199	0.279961149	1.357667135	1.694890864	6.178187812	4.819282193	1.148254644	1.589678049	7.079277659	1.980131113	2.006038238	0.927948107	1.403848294
TCGA.A6.6142	2.090410959	0	0.345369656	0.351302775	2.307949265	1.302559522	6.494534489	4.582135241	0.045257831	2.378009361	7.114178901	1.501649198	2.959520125	1.986519131	1.840760877
TCGA.A6.6648	2.098630137	0	-0.125408585	3.60282261	4.190382658	2.103830478	5.413438785	7.863523994	8.401692326	0.250133154	5.291372809	2.266666431	8.968208981	0.298506922	0.622488791
TCGA.A6.6651	1.81369863	0	0.854399375	0.630787084	1.297525267	0.465542405	4.984646266	3.362804544	0.345180869	2.479432198	8.487939667	0.833923369	6.857863951	2.625492769	3.04792788
TCGA.A6.6652	2.057534247	0	0.33998536	0.285694044	0.662377654	0.572225545	5.803963508	0.494094118	0.036911069	0.642014295	4.950010804	1.045402481	10.66889088	2.553494132	0.818460652
TCGA.A6.6653	2.032876712	0	0.76987772	2.684232725	5.939453436	4.039850155	4.991860945	5.473998865	2.599603274	3.64521708	6.140765824	0.952164554	2.331213384	3.196728714	0.458340264
TCGA.A6.6782	1.690410959	0	0.108319122	0.743106925	2.302189856	2.094612088	6.176995589	6.410726035	2.622230603	0.90913498	5.743220107	2.609863758	5.978701268	1.390033868	2.670527288
TCGA.A6.A565	1.353424658	1	0.350573222	4.589663703	5.400958109	3.63022803	0.793410113	9.957476047	9.202214741	1.090335989	6.006933337	2.884145154	9.14197068	1.817853728	1.702888737
TCGA.A6.A566	2.076712329	1	1.549300932	3.215807914	3.113019127	3.938703561	4.119305756	4.45526998	0.719799464	1.258016285	7.205920737	1.69697913	8.000033555	2.06918115	2.12252589
TCGA.A6.A567	5.153424658	1	-0.660665214	0.895172995	5.078786527	1.059924522	5.589549118	4.108983111	5.962842273	0.781688642	6.190009752	1.814261767	5.217981511	0.644210291	1.326591759
TCGA.AA.3489	0.58630137	1	0.526720137	0.781736759	0.189317811	0.792864466	5.667957031	3.585887544	3.057909408	0.921823656	6.763388059	1.309039962	9.795665889	1.727649217	2.33547383
TCGA.AA.3492	0.002739726	1	0.992940967	3.512472002	3.048708139	4.512721046	3.853359564	3.111043583	4.25408608	0.847792181	4.950182922	2.02956874	5.580628462	1.625836365	0.672856084
TCGA.AA.3494	0.084931507	0	-0.209541305	1.178869635	2.744525119	1.940226838	7.518994459	5.422966703	4.369717164	2.215972055	5.251982746	1.943808751	5.99721541	0.730475339	0.715649047
TCGA.AA.3495	3.087671233	0	-0.194266355	2.925542877	5.398928743	2.849881193	6.033451315	7.781864625	6.53595045	0.475048134	4.257586139	2.665572315	9.005228748	2.843865893	0.880555257
TCGA.AA.3502	2.917808219	0	-0.216394904	1.526395044	2.154293748	3.116717426	3.10488116	1.554204405	7.947668114	1.219118598	4.119458858	2.335111131	5.824539765	0.460193572	0.609010353
TCGA.AA.3518	0.084931507	0	-0.1503321	1.457074729	4.785521567	1.339839161	5.722990213	4.60336308	3.583720865	4.676685792	5.282934068	0.968017488	5.476761708	3.283652124	0.553696706
TCGA.AA.3520	2.002739726	0	-0.252823632	2.910709862	5.155800608	1.696438486	6.793432595	6.784089789	6.535015485	2.213093238	6.192560832	2.340671347	8.166516465	0.77751584	1.570062197
TCGA.AA.3522	3.087671233	0	-0.180330603	4.380790533	5.23743924	3.83739256	5.591689602	7.169786779	10.02745987	1.200864985	4.379367459	3.547498246	9.458116669	1.428106856	1.170612824
TCGA.AA.3524	3.002739726	0	0.153662183	1.283767885	2.184836601	5.195003677	6.253520407	6.151442021	4.135779652	1.264285016	4.06998488	3.471026625	6.517230618	0.667311199	0.818824029
TCGA.AA.3525	0.002739726	0	-0.43970148	3.313394607	7.221026727	2.339995316	3.09131244	7.794643606	8.074101429	4.047734175	4.663274462	2.218721982	9.756435767	3.968853624	0.899336178
TCGA.AA.3527	0	0	0.805087166	0.254665368	0.466095268	1.293949586	5.628669146	0.756099245	2.351795279	2.633603174	7.35052138	0.713446657	7.250421995	3.189053965	2.731118722
TCGA.AA.3534	2.416438356	0	-0.093135209	1.460796631	2.622519	2.95490518	6.071736687	5.374515848	5.286446556	0.723659679	5.471290451	3.274596284	10.45887804	3.179154701	1.146330972
TCGA.AA.3544	1.167123288	0	0.405933237	1.846724649	3.901298129	2.237538476	7.83252234	5.497563914	2.231679239	1.563333142	4.943745895	1.129591256	11.84204235	0.571701973	1.66512373
TCGA.AA.3548	2.832876712	0	-0.105276096	2.449761404	5.848873801	3.344873378	7.851944355	5.212041678	4.371326709	2.473485865	5.376393573	2.221503229	5.938658675	0.675738493	0.555337485
TCGA.AA.3549	1.750684932	0	0.329034747	1.39661728	3.694883397	2.976389622	6.610580493	6.718928609	4.235135798	0.851864648	6.266389712	1.146653858	5.900209926	0.552891692	0.807979344
TCGA.AA.3552	1.084931507	1	0.487581455	3.570067531	3.892387298	1.945044172	7.834482045	6.535987843	6.780547358	1.963749611	5.876791628	1.308931986	7.46807403	1.376275923	2.214415441
TCGA.AA.3553	2	0	0.380308311	0.688719554	2.026236124	3.02513	7.33359146	4.834217288	2.954834058	1.870835495	5.743054245	1.69636592	6.653509296	2.106360125	1.237252312
TCGA.AA.3554	1.495890411	0	0.032804211	2.415371836	5.108851242	2.128430437	4.053500699	5.308479081	6.237057723	3.458354487	7.589387503	2.203586018	9.788039265	3.763952801	1.471766872
TCGA.AA.3555	2.495890411	0	0.624048314	0.052677473	0.429015524	2.381227683	4.431819275	1.094957033	1.020128043	3.426485314	5.31276013	0.689643859	5.806767264	1.527250145	0.801214863
TCGA.AA.3660	6.506849315	0	0.013862014	2.571812507	3.510412898	1.609273621	6.418988784	5.85571062	5.029872135	1.474981279	5.249084396	1.833467493	11.38140926	1.062111341	0.760086606
TCGA.AA.3662	0.504109589	0	0.118112156	1.8171687	2.817966563	2.920519882	5.388712043	5.333897336	5.304754217	0.838438659	5.514023211	2.182238764	6.646088578	0.942659531	0.730124399
TCGA.AA.3663	0.580821918	0	-0.304662774	0.568189216	2.94981123	3.372842589	0.30535671	4.709636346	5.864557764	2.869704125	3.954937275	2.322384907	5.974984875	0.874968448	0.833944235
TCGA.AA.3667	1.167123288	0	0.348236805	0.46626913	2.1240721	1.475632569	7.670052457	3.891147104	2.157248656	1.486506129	5.892161438	0.730083057	8.211321401	1.864766617	1.371373516
TCGA.AA.3672	0	0	-0.06213982	1.032564206	3.782194448	0.193541731	6.297702396	4.253074139	6.224762632	2.767770508	7.22264022	0.254701345	6.240919045	2.608789823	1.74591374
TCGA.AA.3675	3.920547945	0	-0.30222642	1.62884463	1.373338232	0.642645395	6.197005107	4.721932333	2.841660232	0.94728075	5.056454098	3.189140171	12.35805759	2.013029652	0.762503594
TCGA.AA.3678	3.917808219	0	0.32195895	2.678837358	4.36283492	3.107072497	6.854393609	7.681227438	3.652459821	0.703649107	4.77257726	2.133215948	10.61129716	2.343412463	0.741076086
TCGA.AA.3679	1.252054795	0	-0.007741531	2.660876614	5.207699479	1.624404569	6.703244747	7.330032577	3.330940613	0.889181874	4.36127344	1.980613463	6.532092621	3.845000253	0.903482359
TCGA.AA.3680	0.917808219	1	0.431044049	4.927702092	2.740711167	4.139878977	6.609421638	4.165806536	8.813850959	1.914419286	4.767183254	3.579222047	10.78359439	1.071517132	1.181698018
TCGA.AA.3681	0.498630137	0	0.344344801	3.407200362	4.045570957	3.798260872	5.806721911	7.197890483	7.49112073	2.22043195	5.665619114	1.961363971	9.088777538	0.594540933	0.517517917
TCGA.AA.3688	1.583561644	0	-0.299487128	1.570281247	2.351782805	2.017961987	7.1501895	5.957676269	6.208899434	0.773539319	4.507692293	2.209945209	6.654154373	1.078293421	0.429377978
TCGA.AA.3692	3	1	-0.159601371	2.041857798	2.187039107	3.190746984	7.461267848	5.255718175	7.465670189	0.539925293	4.725997167	2.870898432	11.13563633	0.381718063	0.736911936
TCGA.AA.3693	0	0	-0.042304973	0.225908826	1.921504366	2.07140418	6.916445987	5.419793079	1.051842767	0.880820936	4.98820578	2.177032746	3.966032705	1.092894195	0.786865918
TCGA.AA.3696	0.419178082	1	0.33017855	1.961877845	2.709831446	3.337661607	7.167435714	5.029305	5.27426533	1.018121383	7.060256657	2.471199456	8.273766868	1.742341216	0.878123789
TCGA.AA.3712	0	0	-0.217666845	1.055392546	2.06797933	2.760964149	5.705571219	5.317172611	6.998205115	0.588833793	6.067175789	2.576171773	11.10728319	0.944824528	0.614507932
TCGA.AA.3713	1.58630137	0	-0.441721842	3.325449193	4.824997568	1.964891168	2.011023822	8.193275729	8.27799683	2.199147324	6.056910936	3.072361793	8.40224723	0.828308064	0.796686997
TCGA.AA.3812	2.920547945	0	0.015673806	1.681804483	5.366312956	1.088247887	6.696412685	7.025186234	6.665111947	2.403776467	8.170429961	1.034618605	7.453955474	1.96508814	2.867754207
TCGA.AA.3818	0.082191781	1	0.587032701	2.102336664	1.300820714	4.488742316	5.893341951	4.717197582	2.858460533	1.443184291	4.759116572	3.055315842	11.27251625	0.346271747	0.710126938
TCGA.AA.3819	2.084931507	0	-0.396458534	2.845134515	4.362121922	2.835788319	6.686885979	6.602417308	7.342734198	0.499405713	4.961227984	3.416920168	10.07375152	1.111312078	0.883756955
TCGA.AA.3821	0.084931507	0	-0.366683575	0.537925695	5.291629653	3.301552986	0.785155885	4.956839359	7.688082717	3.019277343	5.867576257	1.726919215	8.920078702	3.492599923	0.717659971
TCGA.AA.3841	3.079452055	0	0.435519733	1.343398883	2.841509088	2.032711285	7.388791905	4.54275115	2.562699833	1.886265605	6.938981922	2.067941104	6.946284921	3.778423341	2.208226634
TCGA.AA.3844	1.243835616	0	-0.039665692	2.27332399	4.159046949	3.806740305	6.735863521	5.609649907	3.830175501	0.933850749	3.845193541	2.932154539	10.86001323	0.25628705	0.569142368
TCGA.AA.3848	0.838356164	1	0.189198217	0.431731959	4.419014584	2.417559124	7.609911058	4.289517685	2.74791602	1.420885822	6.354371714	0.654095489	9.180273489	0.676628288	1.285341375
TCGA.AA.3851	2.756164384	0	0.417428302	4.997946924	5.299042832	3.929290497	6.476903223	7.626849782	7.958259135	2.442289603	5.812086667	2.879318665	11.1742521	1.532986779	1.136386793
TCGA.AA.3855	2.671232877	0	-0.159535689	2.740750676	4.195916133	3.66163545	7.144960764	7.270769561	5.843062812	1.382550651	4.761277406	3.350589036	11.55425476	0.61078586	0.756748254
TCGA.AA.3856	0.082191781	0	-0.199963784	2.014650693	3.707328513	2.417642758	7.183172019	6.767867368	5.351832276	1.160057211	5.474969664	2.539386965	6.837850542	0.540776328	0.960546425
TCGA.AA.3858	2.589041096	0	0.180916814	1.286803363	0.83758792	2.500151658	6.991978597	5.552494825	5.534820199	1.900310825	5.553278716	2.04683183	9.649591073	1.479500971	0.930206744
TCGA.AA.3860	2.589041096	0	0.481609765	1.735576323	1.956667256	3.427294781	5.222842657	7.093279905	5.246277726	0.569193978	5.554600107	1.854997487	10.11502298	1.122740706	0.935315619
TCGA.AA.3866	1.419178082	0	0.086177662	0.851884406	2.222201918	3.080912249	6.794622941	6.718855152	3.052435917	1.582090955	6.480337076	2.647706112	3.734349702	0.738850012	0.930113915
TCGA.AA.3869	2.252054795	1	-0.365066169	1.323148541	5.711695061	2.716174101	6.511891365	5.563016778	1.473483709	2.567202618	4.908565678	3.024624515	12.02332255	2.565646309	0.892194314
TCGA.AA.3930	0.167123288	1	-0.005335972	2.275056064	3.929325339	1.870179951	6.30142349	6.529517114	6.572473696	1.376190363	4.490634717	1.195242486	6.068807802	2.10030025	0.921493712
TCGA.AA.3947	2.750684932	0	0.08344822	1.393512423	2.684636852	1.642651096	3.353713038	3.430867544	0.942381769	0.553544362	2.51102358	1.279314114	2.909381997	0.712860708	0.110544403
TCGA.AA.3949	2.167123288	0	-0.005700294	1.292733357	2.912144319	3.377986048	2.37978615	5.938157783	6.9041803	2.544528703	5.162824238	2.163692826	3.037122044	1.968419279	1.132336578
TCGA.AA.3950	2	0	0.435656443	0.310960851	1.839704009	2.612402121	4.88150722	2.369056369	3.225222827	2.36044471	5.51396942	0.547387868	7.404437942	0.637895412	0.984319668
TCGA.AA.3956	2.835616438	0	-0.226668827	3.628549305	5.228581587	3.465468354	6.71010486	7.854835991	8.299842198	0.850155745	5.395699911	3.347590394	10.34605317	0.524789453	1.027693544
TCGA.AA.3970	3.002739726	0	-0.396390741	3.33038906	3.882093602	2.086793942	7.203640191	7.192315522	8.070014374	0.485393326	4.340649391	3.057183234	8.061473032	1.083013459	0.897362969
TCGA.AA.3971	1.339726027	0	-0.036282259	3.622128411	4.377527449	2.504804022	6.909469563	8.125595922	7.244919317	1.061829032	5.790341394	2.757979943	9.836625578	0.865095624	0.987624968
TCGA.AA.3972	4.249315068	0	-0.577867907	1.410392548	4.928736277	2.38173007	6.572869659	3.879107935	4.140218034	0.637844858	4.521908116	3.048197685	8.007599908	0.356329708	1.275069009
TCGA.AA.3975	2.838356164	0	0.070185204	1.814617065	3.800555945	1.83991839	8.079657191	6.351808452	3.511859933	0.910829578	5.765122811	1.711335456	8.439832966	1.353899662	0.986175459
TCGA.AA.3977	2.084931507	0	-0.164099287	2.55223405	2.498545477	2.779957893	6.048901463	5.718143227	7.354945245	1.37432856	4.992784432	3.623772283	10.87856982	1.637333683	1.830514762
TCGA.AA.3979	2	0	-0.671882208	0.542558499	2.559701251	0.857512231	6.859144476	7.925072958	3.879964078	0.711382638	4.124515536	2.547350081	5.453607927	0.861479465	1.269556681
TCGA.AA.3980	0.663013699	0	0.336677904	4.01150719	3.245277135	1.988453196	6.908859129	6.657783494	3.511773474	2.279957124	4.411278582	2.51464839	6.951914045	1.441338705	0.850096017
TCGA.AA.3982	2.252054795	0	-0.24600078	2.297343978	4.166258258	1.855790947	7.226570451	7.605217505	3.900049213	2.574252469	4.700560213	2.407611399	6.819980168	0.573289693	1.084392758
TCGA.AA.3984	0	0	0.446903922	1.847624974	1.550812576	1.454373397	5.656974662	7.07629822	1.76926575	1.101005329	7.364577586	2.085262198	4.061913024	1.593479062	0.680451763
TCGA.AA.A004	1.161643836	0	0.600559828	0.883683688	4.657218287	0.918997562	7.234580087	4.951300673	1.851250021	4.055618531	6.738187678	0.329673111	8.461803612	2.155064973	5.061264433
TCGA.AA.A00A	3.169863014	0	0.452512008	0.545032981	4.108399711	4.027393635	5.794268513	4.510810252	4.131545959	2.071871211	5.916000351	1.020999219	9.445260386	4.220004244	0.694536853
TCGA.AA.A00L	3.169863014	0	-0.086607136	1.083117979	2.784541465	2.375446099	7.192518386	5.204649859	2.492590042	0.40090526	4.035875197	2.123390976	4.219300004	0.490186985	0.690314348
TCGA.AA.A00O	2.252054795	0	0.490437279	0.33284554	0.579465316	0.265310155	6.051368146	5.127732664	0.164670404	0.989993858	5.873586062	1.278314735	10.13928809	3.312947461	2.288708203
TCGA.AA.A00R	0.082191781	0	0.383146542	2.050115832	4.724973127	0.233856778	2.525709246	3.315702499	0	3.310795532	6.44077073	0.806915278	2.473552365	3.686821661	1.172834097
TCGA.AA.A00U	1.419178082	0	-0.063057408	1.03980636	0.662279962	1.804207302	6.736084939	4.411353364	7.007150859	2.125128678	4.941528242	1.358564906	9.618429104	0.542866641	0.671093899
TCGA.AA.A00W	1.249315068	0	-0.32200312	0.93267548	2.702047	3.139978658	7.618798514	5.741257441	2.444286137	0.980991645	3.589884796	3.290427162	6.792758764	0.463379058	0.779329409
TCGA.AA.A00Z	1.832876712	0	-0.016677865	1.543774468	2.183763859	3.051045642	6.928176179	6.054552977	4.243386785	0.721796425	5.600980196	3.174617869	3.925641341	1.489862232	0.82687601
TCGA.AA.A010	2.915068493	0	0.196928914	1.893998179	3.11222061	1.456141826	5.99497182	4.501580229	3.784982107	2.34846348	4.908678266	1.119424773	7.708418183	2.532941609	0.840831338
TCGA.AA.A017	1.252054795	0	0.300008846	0.606455525	3.339651907	2.088224152	7.507565467	6.343484825	2.295404097	2.334113111	5.698344901	0.836700871	10.27403905	1.310698467	1.761717162
TCGA.AA.A01C	1.252054795	0	0.111031646	0.734164471	3.114804727	3.942891596	8.266492792	4.711734378	3.714726334	2.325813659	7.242827131	2.717758789	8.263793714	1.641112299	0.83877871
TCGA.AA.A01D	0.915068493	1	-0.195419693	1.442973703	6.071224765	1.106417514	5.358061562	4.286180423	4.908918163	1.590527759	7.139160567	1.134512289	9.622395363	1.32686277	1.876446203
TCGA.AA.A01G	1	0	-0.063862373	2.098421209	3.829915032	2.201175673	6.919823132	6.643423279	5.654159385	1.297508307	5.260044258	1.790324049	10.33637695	0.430274613	0.96472748
TCGA.AA.A01Q	0.084931507	0	-0.562782795	1.020240156	1.256054377	1.726349854	3.975353892	2.797884473	6.372972188	2.106717693	4.116034836	2.882457694	5.275695779	0.275220484	0.965668966
TCGA.AA.A01R	2.917808219	0	0.6092235	0.87577325	2.186552056	0.750288132	6.245382028	1.175727066	0.287432651	5.266834735	6.357112619	0.372822804	3.214631686	2.590682093	2.258871674
TCGA.AA.A01S	0.084931507	0	0.156872544	0.559492491	1.069423324	2.641639681	7.775363939	6.643650764	5.130357868	0.797480293	4.251348968	1.091908121	6.378357263	0.946711254	0.598480032
TCGA.AA.A01T	2.753424658	0	0.919150629	1.178550901	2.306225543	3.445708473	7.63502405	4.82914074	2.561107365	3.748330721	6.201080442	0.612441972	7.590336498	1.942018507	1.633405352
TCGA.AA.A01V	0.084931507	0	0.430727824	3.5801056	1.309704244	2.258865518	6.777067356	2.18108519	5.812005427	2.636038486	4.441363746	2.307327152	11.67411139	1.86446335	0.75881433
TCGA.AA.A01X	2.167123288	0	0.132646165	0.567120532	2.10236343	1.758260556	7.539497438	3.696581711	4.668834611	1.992941629	7.10729865	1.941867457	9.006471633	3.383103504	2.188355029
TCGA.AA.A024	3.254794521	1	-0.307233303	3.225234741	3.974568555	4.291062349	4.637106881	8.330501614	8.77516998	2.105219442	3.708640542	3.820558	8.924396439	0.494973687	1.008803914
TCGA.AA.A02E	0.246575342	1	1.107552042	4.154678526	2.653161157	3.094662052	7.322999608	3.228893402	5.163985736	2.404818818	5.342295734	1.031574234	8.410541855	2.422432846	0.90290909
TCGA.AA.A02H	0.167123288	1	0.210765665	2.774762659	2.956079585	3.108454419	7.56565402	6.672244019	4.7964059	0.86997047	5.538098673	2.861293404	9.554503345	0.994118029	0.786389801
TCGA.AA.A02K	1.167123288	1	0.998997309	2.802672334	2.40488996	2.298635818	6.10730392	4.816978913	0.086381464	2.898395976	6.116758257	1.933668026	0.61382615	1.310602056	2.603663101
TCGA.AA.A02O	0.076712329	0	0.037980481	0.897161213	3.626239927	3.980984832	7.229529575	1.224269896	6.857311539	2.348145992	5.72761841	1.556865517	11.01983345	0.949719324	0.856866761
TCGA.AA.A02W	3.416438356	0	0.058650232	0.298975751	3.627338279	2.803699211	7.504607279	1.212579881	0.686656332	2.923682847	6.165672239	1.800277888	4.236937783	0.600361116	0.874187813
TCGA.AA.A02Y	3.331506849	0	0.294623258	3.663750392	5.411848094	4.134184317	5.727515258	5.009735641	6.445003464	0.482323421	2.451350561	1.738316113	13.3873232	0.158646966	0.856925668
TCGA.AD.6548	1.780821918	0	0.014497074	1.887032933	3.077076845	2.897156764	4.960406872	5.657011386	6.758549519	1.067037832	6.6009577	2.506927908	7.827985005	1.045453198	1.072800247
TCGA.AD.6888	1.293150685	1	0.208587577	2.036614371	5.234744108	2.97073187	6.974148862	6.698749764	1.820418167	0.269884663	4.522073675	1.675310935	11.15119578	0.606868526	0.667631822
TCGA.AD.6889	6.936986301	1	0.914721699	1.895385092	1.790308233	2.96431066	4.130414417	4.865848557	0.411329746	2.037957343	5.00576592	1.197106826	4.211604815	0.366730228	0.940888468
TCGA.AD.6901	1.868493151	1	0.742910197	0.333429924	3.431303195	2.597550493	6.707228647	0.961463079	0.021516789	2.763585382	6.917771897	1.096862349	5.70838459	1.607242673	3.309546893
TCGA.AD.6965	2.205479452	0	0.473614418	0.313259198	0.776674382	1.914804325	6.030811369	3.37964253	0.317092256	0.952700078	7.033472573	1.732890739	8.117411663	0.95853682	0.836599857
TCGA.AD.A5EK	1.369863014	0	-1.165760844	0.090844753	8.779181954	1.388541272	5.625892147	0.95868667	0.532912546	0.374510212	4.32895549	2.28181907	9.11796212	0.391944959	0.721498259
TCGA.AM.5821	0.076712329	0	0.508735555	0.869331378	2.334346042	0.517886638	4.400612172	2.613024456	1.079662068	2.725228087	6.577630783	0.101115054	6.57375688	2.243252341	0.986485
TCGA.AU.3779	1.208219178	0	0.066337329	1.372344109	2.975127269	3.308326315	5.221849528	6.636188938	0.221222687	0.442445613	4.934682018	3.537654912	2.651522006	1.226371869	0.623273243
TCGA.AY.4071	0.079452055	1	0.35981441	2.740025356	5.498537254	3.042947481	6.221807962	7.837721497	1.834102394	0.890702121	5.235602869	2.042924044	9.486693879	0.612804853	1.161011698
TCGA.AY.6197	1.78630137	0	-0.468615844	3.237494448	6.945998766	2.956532468	3.782610094	5.422798814	4.335843959	2.515745009	4.859049744	3.688082693	5.969937501	1.820305381	0.746291505
TCGA.AY.6386	1.484931507	0	0.835707297	5.104024549	0.427112223	4.058426645	4.403025837	7.029272417	7.908563606	2.103409242	4.759468326	3.591655378	9.541510961	1.010260606	1.029872517
TCGA.AY.A69D	1.487671233	0	0.05886938	1.430793066	2.771701642	3.323583819	4.420305916	6.729966764	5.990638375	0.341773498	6.15671462	2.335746727	10.69973373	0.642128854	0.461675265
TCGA.AZ.4313	6.328767123	0	0.02950788	0.877461688	4.873979299	2.315477451	4.231691343	2.225537215	3.92158813	2.529110994	4.883875012	0.768850383	9.224095141	1.218882113	1.454831168
TCGA.AZ.4614	0.471232877	1	-0.163675402	0.501484605	6.187902328	2.008428521	2.233919614	3.119895109	0.832459954	2.284852729	3.633180464	1.065188622	5.400017696	1.621661327	1.628120359
TCGA.AZ.4615	2.745205479	0	0.587309578	0.397993062	3.21070838	2.988227967	5.059497375	0.816519885	0.202787736	2.444557792	6.027472041	0.887980101	1.305850262	1.651345206	1.040691677
TCGA.AZ.4682	1.863013699	1	0.623254302	2.898701193	3.536472452	4.180489107	6.154045856	6.691379906	4.159434672	0.271797652	4.305876067	2.07377359	10.9152204	0.331405169	0.981326416
TCGA.AZ.5403	5.232876712	1	0.13044894	2.611368624	4.123562785	1.69523529	5.503250207	6.090339131	3.187528803	1.865745156	5.321269299	2.138734522	7.575392994	1.113764442	1.591088693
TCGA.AZ.5407	7.350684932	0	-0.271527401	4.221820349	3.967556013	2.621569489	5.073779479	5.19797313	9.132057239	1.894861729	4.175158877	3.4246349	11.03997047	1.741111264	0.746767723
TCGA.AZ.6598	4.117808219	1	0.856813445	0.66410379	0.984975119	5.986799984	3.704912316	1.409407413	2.605133321	3.791147075	3.978964832	1.869895079	1.218724567	1.581598504	0.434927987
TCGA.AZ.6599	0.564383562	1	-1.002083049	1.775938827	3.83468667	3.401768865	1.820509478	2.055879694	13.17634641	0.687408663	3.424592817	3.004152964	7.581340178	0.338560684	0.360034493
TCGA.AZ.6603	2.463013699	1	-0.115695008	0.699204841	2.681654469	2.577894587	6.342616616	5.862180196	5.928500222	0.621935085	6.132929067	1.883648035	7.81950585	0.850875042	0.939360795
TCGA.AZ.6607	0.265753425	1	1.512756729	1.750280079	1.163372691	0.577682012	0.273308422	2.534233648	3.268355107	1.259870679	7.89142538	0.280097636	5.917492107	4.522012987	5.234020568
TCGA.CA.5254	1.057534247	0	0.541889433	0.871435847	4.559728081	4.822666656	5.360155355	5.336536433	0	0.648392658	4.814573279	1.95020268	11.83789522	1.648636618	0.382563109
TCGA.CA.5255	1.030136986	0	1.520050174	4.007018428	1.921192868	5.053192425	3.887352689	5.197190771	0.897998933	2.442208219	4.045879283	2.848983816	8.388215041	3.092876741	1.768736257
TCGA.CA.5796	1.032876712	0	-0.563760957	4.462054036	8.430830787	4.365653725	1.127928497	9.281255304	8.798333542	1.337041023	3.507607654	3.745002448	6.870266903	0.61390141	0.487917632
TCGA.CA.5797	1.049315068	0	0.224485462	0.613574876	5.060896676	2.629341875	5.49746891	4.58908523	0.258725797	1.259060115	6.085126112	1.246102016	7.209106185	0.343186007	1.258591483
TCGA.CA.6715	1.049315068	0	-0.472312614	0.190142937	4.709976076	2.107263234	5.563657738	5.537843616	0.265906946	0.211319826	4.283577314	2.464437841	1.906751071	1.045167162	0.638530558
TCGA.CA.6717	1.063013699	0	-0.035096575	1.915181897	4.216235443	0.999283243	5.118188578	5.88944586	4.000659916	2.775875373	7.542683955	2.49493891	9.830411123	3.060491612	2.355264268
TCGA.CA.6719	1.191780822	0	0.536206786	0.463946326	2.512660648	1.257764287	6.074556714	4.931121905	0.313108552	1.530410101	7.274199859	0.748815624	0.932212019	1.810330909	1.620042154
TCGA.CK.4948	12.33424658	0	0.558042829	1.54928226	2.225163243	3.705413935	6.673626026	3.364917882	2.070834497	1.860117548	6.981955341	2.795392998	7.492066983	1.736651574	1.161835765
TCGA.CK.4950	7.120547945	0	-0.107206091	4.311402349	6.398766495	3.551717062	4.673749672	8.774605819	7.905630236	0.808088993	5.657118016	3.244395686	9.902083443	0.716429434	0.750100637
TCGA.CK.5913	4.276712329	0	0.398094843	0.299830879	3.710792481	3.305325418	3.99727924	4.528734799	0.080526985	2.142814252	5.81733909	1.817020503	9.927707468	3.482537337	0.835229375
TCGA.CK.5914	1.832876712	0	-0.328329489	0.229233637	3.177316761	2.872371942	5.85090812	2.498786223	4.092526704	0.259542219	4.699831213	2.275805974	11.37460266	0.359846057	0.681763279
TCGA.CK.6746	0	0	0.491110084	0.61698693	0.826415227	0.13200753	0.686546812	0.254518018	0.576224807	2.51443703	4.965328234	0.045746295	0.270019386	2.850286271	0.386691801
TCGA.CM.4743	1.920547945	0	1.009125894	3.095606712	1.34362775	1.097889868	1.729453518	7.448544582	1.435362599	2.966277366	5.123168777	0.755515099	5.257315551	2.477990466	0.89119104
TCGA.CM.4746	3.084931507	0	-0.921976826	2.421105298	6.508203012	3.477835115	5.877778593	3.345057572	11.6039981	2.100338782	3.539170534	2.687491271	10.38871605	0.840327837	1.164450605
TCGA.CM.4747	2.084931507	0	0.246429041	0.712734178	4.837217701	2.728165888	6.101118801	3.12671902	2.092754616	1.940361203	6.418356793	1.297867633	9.306103431	1.020122445	1.908617957
TCGA.CM.4748	2.169863014	0	-0.091524853	2.048209451	4.032999403	1.345367227	7.390597085	5.314170312	4.595355357	2.252013136	6.432158233	2.210022323	10.89002113	1.656563506	1.905504202
TCGA.CM.4750	0.668493151	0	-0.273191464	0.518513104	2.407739425	1.921427557	7.758909401	6.424337169	1.926740085	1.185618824	6.124250752	2.87491444	6.942902142	0.932154403	0.81057425
TCGA.CM.4751	2.252054795	0	0.505523141	3.805837134	3.61144098	2.977387961	3.85286753	7.3188928	6.828273798	3.653808438	5.877958006	1.972742177	7.390453508	0.969613406	1.485745431
TCGA.CM.4752	1.084931507	0	-0.183295225	2.956144053	3.851218139	1.642725696	7.367827758	7.682554155	7.140663967	1.009633095	4.650624165	1.988184146	6.882880507	0.463623408	1.210442943
TCGA.CM.5344	1.835616438	0	0.464683001	1.05486579	1.460394319	3.101420889	5.401337304	6.850224779	1.873561213	0.958273012	6.49975103	2.356990659	7.477444975	0.996754951	0.715688448
TCGA.CM.5348	1.915068493	0	0.86680292	1.820695424	3.277874227	0.860227098	3.01969223	0.8341944	0.507890542	2.53713184	7.601347009	0.366664943	7.688219592	4.08156187	1.01234953
TCGA.CM.5349	2.506849315	0	0.137747545	1.602544475	7.595503523	3.625378673	6.073476695	1.891547618	2.486484861	1.200987407	7.146512238	1.70188191	7.273239779	1.028701092	1.218530029
TCGA.CM.5862	0.419178082	1	0.486463044	0.501022997	1.042869551	3.02107007	5.603011064	1.34231817	0.600186947	0.390030861	3.895301442	1.707081374	3.134420791	0.355035363	1.137904493
TCGA.CM.5868	1.419178082	0	0.585767782	0.403883943	0.724391287	3.051242016	6.303082492	2.658620803	4.041304062	1.074736966	5.610499709	1.010178422	11.10469464	1.188070563	1.13698712
TCGA.CM.6161	1.252054795	0	0.007076021	1.063079385	0.524035234	2.48485809	5.615949739	5.101423579	3.601419419	0.490667356	5.242235979	3.567148452	10.94190978	4.36409727	0.448057166
TCGA.CM.6163	1.169863014	0	0.213570757	2.943121195	3.204119636	1.625343931	4.69233984	7.120042587	5.827028265	0.499306624	5.358997104	1.690978174	7.593827304	2.201818528	0.615436782
TCGA.CM.6164	2.419178082	0	-0.062898733	0.240784983	3.465503446	2.517033453	7.006402645	4.077898507	0.168114738	0.708347649	6.628475874	2.933309003	5.600409381	0.995513447	1.521558681
TCGA.CM.6165	1.336986301	0	-0.098516467	0.539934449	1.032260015	1.218998613	5.739192976	4.917960286	2.881523082	0.578079097	6.018450582	2.460131716	6.712244781	1.529524509	1.061864864
TCGA.CM.6166	1.832876712	0	0.13250619	0.242078157	0.438467981	1.7791356	6.520072604	2.557498951	0.812844182	0.633234258	6.12483057	2.449075	5.763715185	0.539895129	0.874359917
TCGA.CM.6169	1.084931507	0	-0.327753413	0.59838027	7.060210802	1.664931724	5.697644681	2.751200165	0.765108897	0.60242059	6.702828441	1.707838105	7.123409426	0.738884579	1.416790321
TCGA.CM.6172	0.917808219	0	-0.25138569	3.594248125	3.200234266	1.563552179	4.369142099	8.058914765	8.202628161	0.694830445	5.001557071	2.86353289	8.509708368	0.862978296	0.755197625
TCGA.CM.6674	1.079452055	0	-0.585842065	0.163075599	4.974373177	2.304490537	0.225726298	0.329471346	6.695406284	2.419437931	6.174286776	2.057812306	8.499372714	2.374524411	1.201384773
TCGA.CM.6676	0.923287671	0	-0.290327451	0.159187531	4.502554351	2.208716138	6.220740165	5.972616935	1.771346117	2.509007079	5.656730081	1.84612116	0.529288342	1.977856082	0.842659652
TCGA.CM.6678	0.917808219	0	0.669064301	2.938916776	1.243472054	3.52004023	5.578496137	6.149159719	3.444100464	0.753951434	5.617677706	3.325744301	10.37318936	1.908330878	1.057360635
TCGA.D5.5538	4.550684932	1	0.83882788	0.936149071	2.308119606	3.211748845	5.848066611	3.623419926	0.144158864	0.351063604	5.877377334	1.938087819	2.38523558	1.31717491	2.757165317
TCGA.D5.5541	4.660273973	0	0.463447294	0.191890958	0.92040409	1.839251437	6.230870303	2.893442084	0.234820195	0.48053155	5.231271448	1.03617008	2.796153915	1.274324023	0.651602292
TCGA.D5.6530	1.701369863	0	-0.559993325	1.939721693	5.671678863	2.942185106	1.879984506	4.244110661	9.491572508	0.880950727	4.938754724	2.490404228	8.477752125	3.546086375	0.553152404
TCGA.D5.6532	1.520547945	0	-0.648798842	0.514218851	4.389287262	1.904126056	6.211508963	2.137870186	0.51287796	0.155152348	4.803781175	3.349224694	11.01507885	0.518989316	0.516870456
TCGA.D5.6533	2.123287671	0	0.503754885	0.329548394	0.334228737	2.579693211	6.172446985	6.268147596	0.117731966	0.639033566	4.451704172	1.612917106	3.210859941	1.001671847	0.667510995
TCGA.D5.6534	3.605479452	0	1.163258251	2.59448247	1.075541868	1.664721079	2.525863144	4.478787086	5.762030772	2.300908971	7.466105519	0.649843376	4.339721792	1.899611655	3.150754385
TCGA.D5.6536	1.487671233	0	0.669673338	0.286197476	2.976943444	2.402143726	5.637504856	0.658967461	0.211437627	0.869961524	6.136096796	0.539195267	10.30884362	2.037619626	1.131875067
TCGA.D5.6537	0.4	1	-0.367224136	0.867871422	2.429313812	2.385929479	6.719746906	2.827735369	2.181936587	0.54478912	5.569571262	3.621333048	12.16864489	0.814898184	0.434621158
TCGA.D5.6923	1.035616438	0	0.705039488	0.375574602	0.879025338	1.95716938	5.824565388	2.610321459	0.086210715	1.498498709	7.755103517	1.519497062	3.593970071	2.326420638	1.197921396
TCGA.D5.6929	1.117808219	0	0.162357703	0.420764036	3.546918975	3.813267688	5.766900112	2.256190638	0.932698478	0.96248245	5.733968265	2.63433827	8.97470144	1.315593436	0.87496466
TCGA.D5.6930	1.112328767	0	0.154641585	0.25639914	5.446330618	2.516324975	0.870319823	2.754601173	0.205457714	2.095372603	5.970326903	1.791837371	2.681319675	3.763276479	1.808502862
TCGA.D5.6931	1	0	0.427563909	3.035750515	2.446317296	3.281017916	5.225288698	6.276261058	8.348967824	2.279848915	7.415297239	2.17366812	9.083930775	1.930853798	0.537850787
TCGA.D5.6932	0.947945205	0	-0.046545721	0.254961301	4.122858259	1.588700084	6.431466974	1.426697545	2.598328889	1.234997204	6.503244269	0.967710818	6.979785845	1.149625377	1.098877256
TCGA.D5.7000	0.854794521	0	0.421285898	1.459457014	3.865268115	3.716760709	4.776585841	4.900783746	0.016247154	1.312989889	6.193369508	2.829627306	7.656077801	1.206444984	1.000738348
TCGA.DM.A0XD	2.035616438	1	0.972344771	3.685335512	3.222881166	4.346034596	5.627339247	3.953452797	0.007674249	1.139155375	5.391860213	3.27871544	11.01413998	0.837107021	0.847989543
TCGA.DM.A1D4	7.728767123	1	0.607394284	4.81534685	2.25585988	3.08288916	5.501624401	3.035558382	6.703748957	0.835338206	3.08186939	2.244648924	3.098205845	0.105781608	0.826308169
TCGA.DM.A1D6	1.561643836	1	0.04861784	0.573724901	4.673499632	4.557204509	0.038700721	0.080009062	3.972581847	1.432695184	4.917367437	1.85161979	0.685568321	0.359053892	0.301213114
TCGA.DM.A1D8	1.049315068	1	0.330287669	0.030549653	0.290962992	0.937939293	6.676768992	0.12354342	0.086846772	0.821178079	5.198178918	0.973020398	1.526234398	1.15957129	0.795742027
TCGA.DM.A1DA	0.624657534	1	0.644830476	0.566890204	0.75467911	2.042242266	6.060747406	0.196997653	0.075268726	1.7846963	5.361846915	1.081555349	0.226267359	2.634906027	0.598390533
TCGA.DM.A1DB	3.693150685	1	1.068382339	3.750488897	1.859270347	3.346692617	4.732625069	0.160379643	0.018230542	0.353687658	3.761088234	2.344909825	10.1348089	0.372410198	0.528858754
TCGA.DM.A288	1.169863014	1	1.162919102	3.264965249	2.66796978	3.179335423	5.013485387	1.405118385	0.150038979	0.864692308	3.871899299	1.205008968	8.959313889	1.023650633	0.74069548
TCGA.DM.A28A	2.205479452	1	0.796962559	0.337286869	0.532016492	3.606612795	6.595427197	0.886423903	0.230064854	1.54909096	6.259802874	1.620484528	5.346750247	1.073762238	0.532595354
TCGA.DM.A28C	6.780821918	1	-0.439079748	0.686849236	0.322527616	0.248984095	6.260266544	1.693165917	3.451338604	0.33672899	5.105327371	2.590882819	11.81152479	0.738384476	0.425661491
TCGA.DM.A28G	5.065753425	1	0.261630939	2.99305844	0.80552967	2.573438698	6.061474656	6.180627627	7.845162444	0.984675497	4.19216418	2.547269541	9.672738997	2.673835813	0.813625789
TCGA.DM.A28K	8.18630137	0	0.515477685	3.8083198	2.935545498	3.791315342	5.061614471	0.915713455	9.616082141	2.082287651	4.170641473	1.594629782	7.09468111	2.845621724	0.491780403
TCGA.F4.6463	2.978082192	0	0.119346747	0.613446173	0.366734297	1.669533114	6.235752409	5.121959725	7.936541717	2.213478533	6.663641619	1.182673533	9.565832588	2.564485775	1.242032158
TCGA.F4.6569	2.978082192	0	0.184086162	1.058227364	5.173045626	2.937412872	4.954979456	0.24997535	0.26310919	2.126151957	7.221082176	2.874244647	9.021584229	2.30663208	2.044675577
TCGA.F4.6704	0.128767123	0	1.314792037	0.341513201	0.331606656	3.884555832	2.349747551	1.202417316	2.569914002	4.389745796	7.67010331	0.090168486	2.287085923	1.200294137	1.379561512
TCGA.F4.6805	2.868493151	0	0.382680686	2.588552519	3.560960924	2.63517864	4.762769202	5.810672862	6.661548358	1.811452645	7.623747198	2.145106275	7.853034638	1.677212246	1.983847398
TCGA.F4.6806	3.452054795	0	-0.34349373	2.620870741	3.476879176	3.023316115	6.373921111	5.17978563	7.242923593	0.616448639	5.888986319	3.780904322	9.83693062	1.076128637	0.674921254
TCGA.F4.6807	3.58630137	0	-0.063856986	1.201901294	2.360964061	1.099862745	6.172963544	3.535746841	3.363035678	1.160102255	7.190038528	2.66986777	5.346255744	1.115176057	2.097548212
TCGA.F4.6809	1.104109589	1	0.682785215	0.988232933	3.787007199	1.905663557	6.437175842	3.79534637	1.259232242	2.308377911	7.169680204	1.314040112	2.915661963	1.896744977	4.123566353
TCGA.F4.6854	0.043835616	0	0.140514054	1.127079104	4.553434671	1.323280836	6.775482461	4.277707527	3.570301432	1.195514138	6.994763529	0.626667876	8.919335535	1.017932926	1.397266378
TCGA.F4.6855	3.950684932	0	0.468179255	2.085511412	0.666519138	2.437924524	5.535542698	0.294422478	7.047478216	1.153100598	6.826820536	1.973061908	9.938415215	1.754425506	1.107170854
TCGA.F4.6856	2.942465753	0	-0.398017871	0.282441196	5.664586745	3.18845658	1.37263053	3.228783854	3.621371945	2.005384006	5.946694961	2.213704005	8.906181016	1.056466917	0.602333741
TCGA.G4.6294	2.350684932	1	-0.322177302	0.70637394	3.174121119	2.237581055	5.290517547	2.599513517	0.613195882	0.223169208	3.936617597	3.059276375	3.978035304	1.326948289	0.580782322
TCGA.G4.6295	0.695890411	0	0.083184881	1.146535052	2.853645161	0.655588319	7.228849273	4.723328234	2.626507225	1.0452707	5.714787303	0.606192141	5.596876684	0.324884722	0.745605667
TCGA.G4.6297	6.865753425	0	0.231192984	2.340185331	4.786175335	2.535957951	4.485011155	5.918953333	5.94715883	0.845931419	7.030720599	1.832513901	8.727992157	1.921195178	1.518402351
TCGA.G4.6299	6.21369863	0	0.742613345	0.227983741	1.258964172	1.474467778	3.792596765	0.899305739	0.095745794	4.59515483	6.125163099	0.096726496	0.54482243	3.414393689	1.020918316
TCGA.G4.6303	5.487671233	1	0.077444821	0.259788372	3.661941249	0.805992267	6.102426267	6.729289963	0.565684265	0.923803894	6.496506766	1.219751336	2.208306026	4.000077039	1.139997947
TCGA.G4.6307	4.58630137	0	-0.235707376	0.373058211	2.480542378	2.108464339	7.888072999	5.492751618	0.531005651	3.081214548	5.01365422	2.385667904	0.21006729	0.408629639	0.633874321
TCGA.G4.6310	5.301369863	0	0.348775978	0.542346066	3.271978246	1.404871191	5.796052098	1.231981391	0.447569552	2.395935158	8.735322544	1.721353257	7.032363716	1.317281347	2.150086173
TCGA.G4.6311	3.284931507	0	0.201054487	2.961182125	4.526216685	1.789580761	5.046055752	7.762512407	6.045849657	0.938934581	6.990802809	1.790482377	8.931700907	1.619030847	1.29053742
TCGA.G4.6314	2.994520548	0	0.765971936	0.241645825	0.896243332	2.238293407	6.000694592	1.349693126	0.966387116	2.326851516	8.046097644	1.35984203	3.745684937	1.348634932	2.100857907
TCGA.G4.6315	5.15890411	0	-0.111017365	3.586055558	5.080194425	2.647151516	5.796707339	8.65796753	5.510651093	0.920666522	4.049424666	2.75909333	9.202115657	0.467886834	0.887619375
TCGA.G4.6322	2.169863014	0	0.172455256	0.181871113	4.220672796	5.127885917	3.902306467	4.168590174	6.795446449	3.04415359	4.905281638	0.797497739	8.968489939	0.384149756	0.752462641
TCGA.G4.6323	1.147945205	0	-0.273590476	4.35885503	4.444576049	2.535760122	5.368226954	3.906463986	8.751717098	1.226170453	3.978816158	3.4963224	11.83368322	1.573931798	1.042257596
TCGA.G4.6586	2.983561644	0	1.176443279	1.098719818	1.509689352	3.369916862	4.138907172	6.409622907	0	2.461714049	5.260212282	0.307854148	2.813097832	1.446546684	0.853555331
TCGA.G4.6588	2.180821918	0	0.25497205	0.567378602	4.039225581	2.415199619	1.96226525	4.554472956	3.475920269	2.101716396	4.981781958	0.702350929	4.832020832	4.647549518	0.752259652
TCGA.G4.6625	7.649315068	0	-0.549078876	1.622528805	5.336565097	1.168802832	6.230574544	6.568143376	5.983959187	0.903834224	6.150503337	2.071573037	5.606123012	0.677975986	1.592577475
TCGA.G4.6626	0.002739726	1	-0.006498209	0.209714287	2.490144592	1.651885219	6.796310283	4.916532867	1.170346927	2.038758942	5.022420112	1.056956987	6.427979296	0.343514029	0.42988836
TCGA.G4.6627	5.95890411	0	0.053706115	3.718080281	4.959128521	3.463096456	3.804199147	8.032459713	9.297624615	1.454345523	7.451451849	3.547416012	9.972690286	1.339807811	2.16411808
TCGA.NH.A8F7	1.487671233	0	-0.614399825	0.646005522	4.501728335	1.571171953	6.873078359	4.517186879	2.76005912	0.443614982	4.905867294	2.324023201	11.31162188	0.423419074	0.51368223
TCGA.QG.A5YW	2.454794521	0	-0.408817445	4.297787428	2.047488711	1.466389079	5.788781898	8.249050881	8.279265065	0.564134955	4.915016907	4.288159677	9.545435286	0.827140816	0.574209274
TCGA.QG.A5YX	2.747945205	0	-0.040089476	4.520950413	3.676816819	3.539823839	4.467521804	8.3264996	4.280157736	0.126167819	3.268250344	4.806301235	10.26764344	0.169767367	0.656065478
TCGA.QG.A5Z1	0.701369863	1	0.502312974	0.157014011	1.877183583	2.308572234	5.691728351	5.896540457	0.285760942	0.886699141	6.813278714	1.475400229	1.646256744	1.19692323	1.389485157
TCGA.SS.A7HO	5.010958904	0	-0.371634614	0.312960428	0.629388072	0.461487688	6.584769145	2.021444095	0.628139573	0.798931282	5.302342622	3.11044505	1.039530842	1.590896564	0.918538914
TCGA.4N.A93T	0.4	0	0.539529665	4.795923947	5.58831226	2.276244783	4.867877602	8.362694418	1.661949945	1.479388978	3.384833022	2.403776841	7.222177075	0.868824994	1.805124801
TCGA.4T.AA8H	1.054794521	0	-0.571173794	1.869679456	2.083295684	2.666392693	5.346439126	7.831887964	5.929800431	2.305207326	4.858390899	4.384236405	6.224498215	1.228336934	1.014613883
TCGA.5M.AAT4	0.134246575	1	0.191298966	0.303191588	0.971206686	2.031895152	6.592155343	6.305238318	1.066497695	1.558308995	5.690133401	1.976970545	2.077903873	1.114430651	0.843887178
TCGA.5M.AATE	3.287671233	0	-0.536362625	1.67782486	4.13007841	0.800188916	6.491267866	2.775374538	4.479001647	0.142034621	5.367490303	2.244549038	11.28941184	0.271571162	0.661158404
TCGA.A6.2671	3.646575342	1	0.43997706	0.104150434	3.35574944	0.566098175	7.925566714	0.954745986	0.562384698	3.039887947	7.858475323	0.234197625	6.264642982	1.679271638	2.796629361
TCGA.A6.2674	3.646575342	0	0.809779802	0.949005719	0.255189325	1.460905704	0.525051214	4.846753262	1.692108586	0.278241434	5.935094309	0.547185993	4.603839429	1.952104831	0.283710197
TCGA.A6.2675	3.619178082	0	-0.509453678	1.927200809	4.983321338	1.121836137	5.857939657	7.486832453	8.403663708	0.496094788	6.838244758	1.898742501	7.497448703	1.253958167	1.409332127
TCGA.A6.2676	3.575342466	1	0.799669778	1.03565374	0.236084479	0.347462365	3.647255567	1.23424229	0.081321045	4.960610001	5.964011881	0.242604218	0.397862041	4.816982028	0.764605622
TCGA.A6.2682	1.161643836	1	0.297410917	1.967588197	2.785065339	4.774097747	5.889196156	4.877388665	5.161254724	2.278044746	6.14730613	3.710743156	8.217180174	1.319247178	1.856936872
TCGA.A6.2683	1.380821918	1	0.578685742	1.186142334	3.117804849	1.673828442	6.614076921	4.47046543	1.985568845	0.956562964	6.326409269	0.902076827	6.701957162	0.786495558	2.670354162
TCGA.A6.2684	3.087671233	0	0.285177593	0.377870568	1.062856717	2.037775775	3.431747387	0.967568011	0.203602854	0.100639403	6.348285024	2.240300659	9.200011766	0.533750883	0.413765263
TCGA.A6.2685	3.104109589	0	-0.159559056	1.971668057	4.347857975	0.83830614	6.628117903	5.663833562	8.534295963	3.834379695	8.144628194	1.800646294	6.771884652	1.522995603	3.835020591
TCGA.A6.3807	2.887671233	0	0.029054395	0.840203893	2.101583259	2.035266353	7.508828589	6.853919708	2.097529238	1.563903728	6.171765125	2.476347332	7.426418925	1.400203551	1.109194874
TCGA.A6.3808	2.778082192	0	0.11645795	3.390892619	1.20262161	2.495766547	7.576195515	4.274636027	8.840139096	3.958786967	7.142988428	3.739513491	11.5723462	2.223806116	2.062046291
TCGA.A6.3809	2.728767123	0	0.307138053	1.853928478	1.593645846	3.015011171	2.090557742	4.647348903	5.692043437	0.095472503	5.106869992	2.235307493	4.889229153	1.964333904	0.413603653
TCGA.A6.3810	3.043835616	0	0.587930905	1.070469379	1.568609004	1.683080947	6.091910412	4.836711371	0.130831252	2.164798551	5.724752928	1.072579804	8.587740632	1.437295744	0.817823394
TCGA.A6.4107	2.704109589	0	0.086888357	2.970084311	4.007935326	4.934001946	6.660982123	2.503068894	6.354770354	1.210149299	5.547499444	4.161019231	9.965474137	1.28061869	1.207471236
TCGA.A6.5660	2.432876712	0	0.223051401	0.491040576	0.880475964	0.648763572	7.176241512	2.511088245	0.88763609	0.531825489	5.774270427	1.425711765	7.725344911	1.981642602	0.934190261
TCGA.A6.5661	2.794520548	0	-0.064609468	2.530412492	3.228327208	1.420355845	0.881425285	5.409089225	5.919967208	0.74859902	4.099587143	1.406956313	8.239953477	0.373699776	0.078050931
TCGA.A6.5662	1.967123288	0	0.630820364	0.629212317	2.28470678	3.102036646	6.077139986	0.758296815	0.104049726	1.892283503	6.341277329	1.938919067	1.188378084	2.622626896	1.520827262
TCGA.A6.5664	1.84109589	0	0.861274204	3.552487605	1.470559967	2.527600928	3.264595792	2.780329778	7.589981685	2.321213598	6.836409279	2.273990635	12.26041696	2.570860157	2.781369683
TCGA.A6.5665	1.838356164	0	0.261516757	1.81470046	2.520784298	2.06283689	4.145368974	7.283891525	3.563419873	3.237356586	4.617154981	1.394130202	3.776261438	3.545302283	0.238561868
TCGA.A6.6137	2.257534247	0	0.097839522	3.205104459	3.121584215	2.437082975	5.715434295	8.489087978	6.841606306	0.498874213	5.274003828	2.705710249	9.613966095	0.618182734	1.407651364
TCGA.A6.6138	1.876712329	0	-0.271691208	0.23331256	4.707992949	1.578428305	5.473190433	4.191101367	0.368265291	0.788874308	5.950140382	1.88948379	0.753412399	0.609060062	1.092833759
TCGA.A6.6140	2.010958904	0	-0.315047457	2.002205051	4.416213511	2.17847954	6.361916062	7.507631832	5.369635381	0.55056681	4.988828289	2.3400717	6.119410361	1.598267227	0.471770555
TCGA.A6.6141	0.698630137	0	-0.045889158	3.079471187	2.41532326	2.645993105	5.048206231	4.469148369	8.917494515	1.675034322	5.520917448	2.778120655	9.908058628	1.146077022	0.810907497
TCGA.A6.6649	2.01369863	0	0.055863646	3.509605203	6.441376276	2.846188212	3.592974754	7.388835335	8.316006891	1.277271029	6.94346231	2.454139606	8.65751421	3.294908459	1.615337274
TCGA.A6.6650	1.717808219	0	0.044217297	2.004478215	2.741690554	1.910709578	5.006479213	6.026888482	3.37016428	0.126588545	5.475164164	2.27195457	6.513816742	0.438863958	0.357365627
TCGA.A6.6654	1.989041096	0	0.414874419	1.171229939	1.60519661	0.796206383	5.157589292	3.048203602	4.231335642	1.634845567	7.803124006	1.157197612	9.429441165	1.882385975	2.035505296
TCGA.A6.6780	1.676712329	0	-0.046507957	1.527399936	0.702605785	3.340075826	3.480907171	3.552136399	3.616143795	0.187449013	5.056961049	4.018179983	4.32636652	0.654482482	0.154974646
TCGA.A6.6781	1.638356164	0	0.159587899	0.374194182	3.337938223	0.278179873	0.861293609	1.098901213	0.172947814	1.312650122	8.122939117	1.312503422	0.574779891	3.994494408	0.577957238
TCGA.A6.A56B	4.687671233	1	-0.169732857	0.116309092	5.506135613	0.54325091	4.652143427	0.433760842	0.120262671	2.927772256	6.562504882	0.386796342	2.46209942	1.343833594	0.914414368
TCGA.A6.A5ZU	0.802739726	0	0.389367475	0.286990689	3.279601698	2.827892188	5.484474836	0.175430462	0.140844931	0.291655956	6.060068267	1.470125342	10.74435322	1.637008457	0.588392044
TCGA.AA.3488	0.419178082	1	0.150847796	1.059106915	2.006676103	1.303711197	7.766466112	5.390417613	2.501278432	3.083612685	4.135744937	1.142133681	9.573067111	0.453201267	2.022706457
TCGA.AA.3496	0.084931507	0	0.099922881	0.783923167	2.331677888	1.465628305	5.850901733	3.640462592	2.878566965	0.225329739	5.673611581	1.293576532	6.304941985	0.699636011	0.861099045
TCGA.AA.3506	4.835616438	0	0.288060515	3.582287543	5.016637216	3.56210875	7.709531106	5.760939734	8.120445378	1.803058964	5.85335954	2.094788715	11.1982956	0.694665236	1.793447437
TCGA.AA.3509	5.246575342	0	0.345543466	1.985146474	3.179247144	4.587254717	5.792758189	5.39926058	3.758515399	0.489984408	4.899418932	2.930864478	8.041079419	1.024708283	0.633119799
TCGA.AA.3510	5.331506849	0	-0.517717936	2.970941593	4.016304978	0.675633826	7.223545954	6.626066493	8.116309165	1.288509632	4.950362556	2.196628521	8.971892913	0.715321053	1.248369662
TCGA.AA.3511	0.580821918	0	-0.406494338	1.789110906	6.02223948	1.518242338	5.053472663	6.636212356	2.959093382	0.473842199	5.648596654	2.539351902	6.990931984	0.977748583	1.478970297
TCGA.AA.3514	0.084931507	0	0.117570216	0.147207123	0.933150043	0.379490819	5.70532613	1.69523443	4.167094654	2.077015321	7.718471216	1.643625354	2.585273962	2.503409846	2.935380316
TCGA.AA.3516	1.084931507	1	0.027913741	3.014258143	5.55094163	2.078679102	0.624513117	6.260938265	6.196334532	3.937728743	6.412820003	2.025584995	8.605691336	3.980468655	0.78900334
TCGA.AA.3517	3.249315068	0	-0.392825352	1.365587387	7.468630654	3.374837299	6.55711278	4.639859199	5.991022224	0.486746355	5.585790467	1.571544117	9.003235998	1.452464015	0.495664044
TCGA.AA.3519	0.756164384	0	-0.453857355	2.259118916	5.853577793	3.298533811	7.607967767	7.028270655	2.605566629	1.081414941	4.458406622	3.916078939	10.29870066	0.556207092	1.097797154
TCGA.AA.3526	1.589041096	0	-0.413414965	2.242680596	3.045267823	3.14945867	6.106254913	4.47154775	7.172863504	0.8415073	5.18875748	3.865723505	12.43112528	0.687281798	0.881883178
TCGA.AA.3529	0	1	-0.033600419	2.267468719	3.831496492	2.306016951	6.743212754	7.008389806	6.243908749	2.021061437	6.06562216	2.418985445	8.312980767	4.689738508	0.665344881
TCGA.AA.3530	1.589041096	0	-0.548430464	1.065302937	2.481023154	3.674221562	6.63082174	3.738937173	8.186013777	0.490001462	5.73224972	3.813217571	9.388915121	1.793935216	0.456157469
TCGA.AA.3531	2.835616438	0	0.097351006	0.652000708	2.67055458	2.494604724	6.67529888	4.610076336	5.545486755	1.447947364	6.472471574	1.268569125	7.830708993	0.516907906	1.344404759
TCGA.AA.3532	2.416438356	0	0.026856068	2.242295201	3.031637801	1.418052666	6.371732061	7.25334211	5.827138635	1.389946654	6.15964026	1.930291041	10.09365264	1.036053594	1.546317136
TCGA.AA.3538	2.167123288	0	0.383092874	2.646044575	3.681057076	2.725374232	7.17083038	6.508792819	5.921113783	1.684346733	6.428316124	2.042043411	7.745786289	4.036541328	1.237031814
TCGA.AA.3542	1.082191781	0	0.887240013	0.336895554	1.53863166	2.329056679	8.288195449	3.530297318	0.407979126	3.138593908	5.365455831	0.450998039	4.074391092	0.566587616	3.383310208
TCGA.AA.3543	0.082191781	0	0.48100514	3.902452657	5.705455571	2.519650745	5.449021392	7.22993537	2.991420722	3.871104253	5.395194238	1.676125681	4.254404726	2.894612167	0.764111076
TCGA.AA.3556	1.917808219	0	0.127046617	1.490996576	2.272797371	2.121140484	2.213231216	6.646312526	4.057784186	1.175600943	4.23903515	1.670700352	8.754540593	0.605192565	0.854731683
TCGA.AA.3560	1.665753425	0	0.393781313	2.791160482	6.162322555	4.30787005	4.247231298	4.662819329	5.723615641	1.846697757	4.151930459	1.22688552	9.891835122	0.54570906	1.247239123
TCGA.AA.3561	1.161643836	0	0.051103786	0.296601354	3.199969275	4.006224349	6.00837385	1.063340845	2.789751441	0.19108288	3.001778799	2.279623018	11.61655836	0.103335442	1.878412629
TCGA.AA.3562	1.665753425	0	-0.34745879	2.326829495	4.331152403	1.685927516	7.282104319	8.17095102	7.542898992	0.556733155	5.654937853	2.159823279	7.886978003	0.884858044	1.309036721
TCGA.AA.3655	5.084931507	0	0.301252577	1.696388342	0.884720564	4.191703202	4.463637532	4.356111038	6.464334971	1.19627082	5.482817991	3.295759131	6.246387926	2.047267257	1.089638571
TCGA.AA.3664	4.501369863	0	0.995891989	3.702316418	2.816618191	3.748342946	4.872516983	4.768043672	4.317195468	2.713622883	5.01833902	1.790862242	8.448036191	2.150442435	1.222230861
TCGA.AA.3666	0.167123288	1	0.835180242	4.482100498	4.55900513	2.297686773	5.768398574	4.214708763	2.763760539	0.723105708	4.622472655	1.300559568	11.6427247	1.740183914	0.529285496
TCGA.AA.3673	4.169863014	0	-0.699547391	1.785024378	3.122112093	2.607153589	7.090457867	4.560319647	7.629784432	3.137821711	7.053280999	4.089780202	7.677798818	1.628078968	0.6741783
TCGA.AA.3684	0	0	0.42864075	1.952487758	4.270065865	2.483361016	5.472438659	7.120654267	7.153388793	2.939460686	7.663676462	1.496922291	5.970966828	3.825805966	3.062183689
TCGA.AA.3685	3.087671233	0	0.670239881	2.639045154	2.207028285	4.319836231	6.161446261	6.136759535	5.180380551	0.678981686	4.265774985	2.086273648	11.05344184	0.353240598	1.047161324
TCGA.AA.3697	7.087671233	0	-0.082229541	2.561689076	4.666208369	1.507072539	6.583774158	5.095128083	4.673465614	0.389006629	4.681101876	1.615810342	8.21296657	0.821387964	0.925948245
TCGA.AA.3710	2.249315068	0	0.333372148	2.864767485	4.724660636	3.256041828	3.390832899	7.070920797	6.03095583	3.134455495	5.832140413	1.56556714	8.964183873	0.875414743	1.027797241
TCGA.AA.3715	1.58630137	1	0.888856806	0.266562528	0.454222144	0.448229776	3.215741984	3.038179678	0.890208114	4.418947761	8.32875419	0.477197581	2.833359859	4.10522318	2.666996002
TCGA.AA.3811	0.838356164	1	-0.176971276	2.591743104	4.83630263	1.488308675	4.651505971	7.164278597	7.797225481	1.909251709	6.182101882	1.515636454	7.889087128	1.57257035	1.168003455
TCGA.AA.3814	0	0	-0.303732669	2.826126808	5.737752512	2.914567736	6.446710494	6.918083882	7.195773902	0.802155146	5.898852369	2.589022255	8.698490718	1.031488349	0.500230963
TCGA.AA.3815	2.753424658	0	-0.648627649	2.12842027	7.461952881	2.01955364	6.892840599	3.541688904	5.455734924	2.545190944	6.201675416	2.260685306	11.12565904	0.774999495	0.942091633
TCGA.AA.3831	1.498630137	0	-0.39143247	2.579656564	1.63936887	2.547200693	5.898675748	7.94363053	6.231717319	1.715981565	4.988614985	4.10180016	8.389862503	0.857355734	0.253252911
TCGA.AA.3833	1.328767123	0	0.132072363	2.725097875	4.726203116	2.252979822	2.77737131	7.716114843	8.28036251	3.95193637	6.766658339	1.953526188	7.965361402	3.929897403	2.312614429
TCGA.AA.3837	3.249315068	0	-0.175986416	2.33649015	4.073239429	3.111740294	7.993588294	6.387160627	7.46802026	2.597751985	7.139308889	3.100215345	7.852198658	1.305681281	1.51821282
TCGA.AA.3842	3.084931507	0	0.252173011	2.323827006	4.915638021	2.881436134	6.192468507	1.000754753	2.032080937	2.201744528	5.898266285	1.891671022	8.037089747	0.966867925	0.364424267
TCGA.AA.3845	0	1	-0.152965959	3.692839649	4.413685242	1.501927598	0.841208139	7.7191642	8.328382335	4.35286395	6.808407983	2.45328651	7.798436621	1.861024466	0.936848002
TCGA.AA.3846	1.419178082	0	-0.248791489	2.87260816	4.21983097	2.529528592	6.197336662	6.003251838	6.862335659	0.298350003	5.316658891	3.141211906	7.702152509	0.918875633	1.220349422
TCGA.AA.3850	0	1	0.028044351	3.865510848	2.643460951	2.745107533	6.25111033	8.953474992	7.509519764	1.483414716	5.543210376	3.600958682	10.76481615	1.121297209	0.957758946
TCGA.AA.3852	0	1	-0.195218165	1.569481158	2.00979616	4.105351158	5.210564525	3.113926633	10.80968628	4.170818965	5.884225649	2.643660427	3.93183886	1.10992701	1.164394714
TCGA.AA.3854	3.002739726	0	-0.350901213	0.448011205	4.721667082	3.670592946	1.470587333	5.007592101	5.800306568	1.971654732	4.166611484	1.615069869	5.302432309	0.332583354	0.373608039
TCGA.AA.3861	2.504109589	0	-0.086678533	4.613166887	5.480773028	4.995271258	6.190573353	6.499129618	9.687659664	2.150635602	3.386424807	3.673369566	11.50260462	0.772640434	0.882473364
TCGA.AA.3862	2.504109589	0	0.413252145	4.737672551	3.490373302	3.571038641	6.057989198	6.346747377	8.284246003	1.389760235	3.628334336	2.279470986	9.545391372	0.182896454	0.742023895
TCGA.AA.3864	4.416438356	0	-0.333003236	1.681076986	3.028246275	4.084202705	3.560132568	3.993080692	7.452418465	2.08345901	5.167017283	3.70830545	8.525523556	1.146951186	0.757664507
TCGA.AA.3867	2.002739726	0	0.217741347	2.002015036	2.149138729	1.941722375	8.049695168	6.740316689	7.228984514	1.929454779	6.636725991	1.417943208	6.545022304	1.927505288	1.233003059
TCGA.AA.3870	2.498630137	0	0.537968887	1.438498663	3.314882609	1.353547251	6.059139442	6.005180139	5.442605832	5.170763277	8.036033499	0.763242329	4.86123252	2.590159236	3.970292813
TCGA.AA.3872	0	0	0.983413779	1.808947839	2.264559022	0.801933406	7.09704414	1.95719533	0.312492844	2.963782574	7.989523207	0.736891039	5.99923281	3.082903042	2.468446739
TCGA.AA.3875	1.504109589	0	-0.387941835	2.573496467	4.238824299	3.749400287	7.284694533	7.236295398	7.706769275	1.030273845	4.589007704	3.590984814	9.343200413	0.716827884	1.010256166
TCGA.AA.3877	2.583561644	0	0.598627048	0.914298542	2.903905991	2.485472661	1.295954834	2.662927568	0.40055815	3.138514865	5.765658689	1.134353462	9.742352831	0.825368363	1.400406051
TCGA.AA.3939	1.082191781	0	-0.117101766	2.491637165	3.924006263	4.844835974	6.117216933	7.045407811	5.756176928	0.868188626	4.791182093	4.376132642	7.884110322	1.103513218	1.152312406
TCGA.AA.3941	2	0	0.025523472	1.248917445	3.318895236	3.422681123	5.239396533	5.229331762	4.727574338	1.217725198	4.643126953	2.391310704	6.629137013	2.66911511	0.845402976
TCGA.AA.3952	0.167123288	1	1.447957893	4.354287308	0.910144052	2.705203466	6.300716569	6.500112808	3.131986658	2.668230283	4.970740232	2.006734336	6.468752657	2.747508482	3.052524467
TCGA.AA.3955	1.747945205	0	-0.473310621	1.507399307	4.726804303	3.071473451	6.517896334	6.374567159	2.743068685	1.721133003	3.862598668	3.185801863	5.952533753	0.249882896	0.666003423
TCGA.AA.3966	0.167123288	0	0.907926584	0.273608156	0.453813118	2.082259247	5.270742956	1.398226942	1.469428008	2.336442035	6.130069144	0.200363714	3.95879603	3.012295117	1.137772805
TCGA.AA.3968	1.832876712	0	-0.114845886	2.303956808	4.03145965	2.469674961	6.492424834	7.40482535	4.64109964	1.278196206	5.548150428	2.682146225	6.805555668	1.233429785	0.822574417
TCGA.AA.3973	1.087671233	0	0.176475806	0.243899834	0.522672254	1.101942926	7.598238275	1.799744356	0.166146789	1.111017095	5.501315348	1.809641472	0.594661628	2.721967179	0.535573862
TCGA.AA.3976	2.167123288	0	-0.280995788	1.415961742	3.267767998	2.630445071	6.88436134	5.714579961	3.675329004	2.486551156	5.370305996	2.970418123	8.201809605	0.488472967	0.886177884
TCGA.AA.3986	1.589041096	0	0.49632993	4.062495184	1.88449474	3.467647469	6.923631739	5.646291894	7.186198196	2.06972772	5.137807148	3.149322676	11.87690082	2.903405301	0.743965041
TCGA.AA.3989	0.663013699	1	0.037131813	0.561340691	2.722264742	3.829490906	7.372829332	5.557981823	3.099345097	1.172652056	5.111679486	2.604953849	9.704684658	1.082923411	0.81046208
TCGA.AA.3994	2.252054795	0	0.11836152	0.881684918	3.376459912	2.697233712	3.345750042	2.747148452	6.081280122	4.156078487	5.381955735	0.762145819	11.14661878	1.704127536	1.124722496
TCGA.AA.A00D	1.583561644	0	1.215827611	1.897747646	0.231671251	1.687597663	7.803725885	0.446406488	0.045383369	3.520131135	6.425195909	0.569915796	0.393059816	2.973207762	1.244599823
TCGA.AA.A00E	2.501369863	0	-0.056366931	1.917619629	3.633009325	1.476701936	4.95584925	5.993773739	4.689806208	4.401524336	5.016476606	1.136904009	5.39705945	1.725798377	0.657932721
TCGA.AA.A00F	2.835616438	0	0.556376749	3.305025824	4.367328763	2.942734796	7.566163845	8.148356075	4.200002393	3.424223829	6.688816012	1.920071338	8.11271987	1.412035806	1.539715503
TCGA.AA.A00J	1.504109589	0	0.345006584	0.766068654	3.021084479	2.166296894	5.039877658	2.488008321	3.234998254	1.945921117	5.598786302	0.286810603	5.51875553	0.571344133	0.731742937
TCGA.AA.A00K	1.504109589	0	0.260681106	2.338944038	2.577385387	4.648840891	6.494755476	6.958578028	7.7990427	1.673813348	6.531420815	3.185658051	10.07623878	1.08670016	1.124351589
TCGA.AA.A00N	0.334246575	1	0.038334986	3.852802332	5.538995444	2.492376833	6.418714902	2.681204771	9.165105585	1.669750124	6.421156855	2.39144218	11.37876355	2.293245217	1.929157215
TCGA.AA.A00Q	3.501369863	0	-0.184105756	0.448926669	6.06560014	4.168858115	6.872521508	5.783359515	0.191226335	2.016832603	5.892041896	3.028876535	7.445239162	1.102792657	0.962778213
TCGA.AA.A01F	2.668493151	0	-0.206551051	1.026208781	5.596064859	1.982147786	6.72427419	0.888808485	0.286780296	1.381882874	3.697672673	1.538511001	7.747035663	1.694990565	0.548738429
TCGA.AA.A01I	2.583561644	0	-0.209720129	1.398455934	4.599814107	4.04202246	4.862152929	4.302752235	3.792664237	0.114260423	5.094622108	3.271663663	10.63825009	0.329602705	0.506929759
TCGA.AA.A01K	2.583561644	0	0.468481277	2.837658337	7.39184152	3.623042632	6.621878012	2.091537685	1.207140345	3.277649849	6.447322499	1.884187743	9.493025258	1.660101452	1.523583381
TCGA.AA.A01P	3.17260274	1	1.276249822	2.008874495	0.593236288	0.786870519	4.864551691	1.373139396	0.804461759	2.934939975	7.4094132	0.046165841	2.678363339	2.460312022	1.799937779
TCGA.AA.A01Z	3.084931507	0	-0.028142285	0.613768169	3.443069401	1.575428222	8.109343544	4.767101334	2.346201424	2.127030668	5.749659463	1.141957192	3.984685408	0.967197208	1.131688854
TCGA.AA.A022	0	0	0.58420331	2.784594323	5.590752136	1.018393597	2.459797304	6.983619404	0.981847717	4.558383022	5.367859323	0.444967474	2.466319109	4.671180213	1.340306079
TCGA.AA.A029	4.331506849	0	0.391739088	0.726299463	2.765689457	3.837678209	5.094483532	5.704283066	1.444580457	3.830737399	3.977497021	2.190529061	4.166422695	0.377224266	2.798450527
TCGA.AA.A02F	3.331506849	0	0.377407067	0.480051597	2.257483962	3.446168712	7.399236575	3.310921609	0.812973241	1.192839882	6.25453853	2.148840548	8.018354864	0.568892597	0.776729418
TCGA.AA.A02J	0.419178082	1	-0.119642301	1.200191902	3.219320843	2.134421503	6.468986651	5.710295696	3.267179379	0.983996094	4.248294346	1.602581621	5.168874361	0.359172045	0.36744309
TCGA.AA.A02R	1.835616438	1	0.329555635	0.348116362	1.233063408	0.06901105	2.570258011	1.498363778	1.196046622	4.96460069	6.043101069	0.299412786	1.41628395	4.652984974	0.672491316
TCGA.AA.A03F	0	0	0.049406582	3.895332444	4.946709948	3.608054539	6.070937221	6.34396868	7.117643407	4.055010334	5.145764296	3.112654056	6.678094906	1.95666128	1.279368358
TCGA.AA.A03J	3.41369863	0	-0.020517463	1.208840829	5.079088528	1.72653527	6.906565736	6.29793725	4.004697724	1.699788776	6.504333276	1.10814045	6.985982297	1.338602065	1.598941699
TCGA.AD.5900	1.01369863	0	1.185763935	0.298888046	0.999564426	2.836826145	4.16640873	0.267156019	0.062126351	3.154177856	7.0028941	0.222507926	4.405983861	3.094965174	1.149184533
TCGA.AD.6890	2.043835616	0	0.29270247	1.281366729	0.740092798	4.212546561	4.975275597	5.427668761	4.508093033	0.445699175	5.29287978	3.368940891	8.830736849	0.534653556	0.99557012
TCGA.AD.6895	2.090410959	0	0.822244356	0.158041266	0.773501848	1.241209365	3.19428903	0.271761089	0.076968171	2.226942398	6.984354763	0.773615067	1.101054781	4.416745184	1.611103602
TCGA.AD.6899	0.482191781	1	0.385003811	0.34983069	2.375373575	2.681476609	4.949851979	5.61698055	3.883853361	0.757643844	6.751878386	1.268797911	10.0070771	2.245401034	1.227852502
TCGA.AD.6963	2.284931507	0	0.231680779	0.419769731	1.890446388	3.211387189	6.413408548	3.747389321	2.448646863	0.261604514	6.389340978	2.684472981	3.567181804	1.207273338	1.513553988
TCGA.AD.6964	0.906849315	1	-0.314778762	0.272662942	1.451076291	0.67593108	3.324609723	3.963795815	4.66772808	1.387348718	6.001444773	2.023030573	6.711346731	1.574261394	1.377238752
TCGA.AD.A5EJ	0	0	0.610683888	1.146593483	4.062489487	4.221196896	2.208829485	4.048384892	3.670456631	2.616382133	5.870272353	0.817323769	9.350527309	0.731952025	0.64828103
TCGA.AM.5820	0.038356164	0	0.668737377	1.796140063	0.348101957	1.606658635	4.580912373	4.150469886	0.017944328	0.713550664	6.283721708	2.509866228	2.675693088	1.184657875	1.420145423
TCGA.AU.6004	2.257534247	0	0.851779026	2.741480973	3.528189077	2.397859173	4.940949265	4.885090989	0.058279769	2.27169838	6.083808386	1.750904744	0.712131908	2.942604875	1.246280597
TCGA.AY.4070	1.35890411	1	0.021892094	1.963772894	4.234483411	1.711292699	6.77207281	6.374662652	4.273911851	4.756082046	6.203042229	1.846665925	6.297765354	3.777874873	1.547562416
TCGA.AY.5543	2.750684932	0	0.113307689	1.077342183	3.159320938	2.861811512	5.465155858	7.585385867	2.441639702	0.599005635	3.192341615	2.051577543	12.4334025	0.477690459	1.843006058
TCGA.AY.6196	0.016438356	0	1.695513771	0.585250589	0.36748613	1.737895099	1.166034029	1.726135513	0.083531086	1.184285865	7.331027708	0.060778262	0.082574263	2.244026884	4.875310963
TCGA.AY.A54L	1.438356164	0	-0.538034721	2.901773333	3.844505915	3.116227847	5.515428051	5.682300232	7.259366244	0.708682361	5.059525738	4.039664641	9.128313259	0.164707298	0.211709657
TCGA.AY.A71X	1.610958904	0	-1.073481752	0.455856413	5.311004082	3.091433182	4.727649917	4.030228646	9.115346723	1.071525867	3.886529246	2.358581935	9.405577161	0.615030848	0.30593286
TCGA.AY.A8YK	1.569863014	0	0.097289145	2.547417173	3.57176414	3.044753135	6.535552134	7.778089881	4.601191995	0.512122958	5.093940351	2.717720901	8.252267439	0.6955754	0.846542263
TCGA.AZ.4308	9.106849315	0	0.10832945	0.383433195	4.13216041	1.790666873	7.258125883	4.235001327	5.168955402	2.429321387	6.696157236	0.732606692	7.520418577	2.334400489	2.766871226
TCGA.AZ.4315	4.865753425	0	1.002615777	3.251675537	1.290178453	2.189922602	5.635955791	2.43233017	2.007811603	2.358822478	5.266025292	1.580043715	10.74692505	0.991456634	1.444672974
TCGA.AZ.4323	0.117808219	1	0.688366657	2.397873234	4.057395281	0.769094425	4.182817641	5.387414935	1.997022852	3.827004828	7.384566772	0.934081451	5.323326412	3.692360251	2.580555411
TCGA.AZ.4616	0.42739726	1	1.212343615	2.473433206	1.56435725	4.040869573	5.987950622	0.951031638	3.804458048	1.547968343	6.009666877	1.315967275	10.44369563	0.817134793	1.715861797
TCGA.AZ.4684	5.416438356	0	0.929154544	2.587845296	1.892162172	0.543757745	5.164501452	6.455837996	1.681087729	3.863739448	6.044106471	1.673113647	7.285882109	3.853272951	4.571170524
TCGA.AZ.6600	1.008219178	1	0.384859324	3.337532338	4.479660599	2.816862622	4.586102741	4.517357183	7.508183759	1.487395021	6.799967688	2.064201508	10.44585878	3.085840913	1.383283786
TCGA.AZ.6601	8.334246575	1	0.414380831	1.742786852	4.079204881	2.399870597	5.452117902	0.871389439	0.596788681	1.673067453	6.247002074	1.881564715	9.028707502	0.895285986	1.326432287
TCGA.AZ.6605	0.435616438	1	0.037216904	3.144552464	4.237536148	1.816533291	6.188047702	6.625425402	7.013572891	0.802364294	6.467639556	2.377609577	7.877421442	1.330735081	1.823638956
TCGA.AZ.6606	0.978082192	1	0.98447856	2.835510289	2.52472045	3.693214035	4.99591017	5.943138989	2.601367351	2.803163549	4.959077948	1.589860196	8.917165357	1.271469838	1.410083466
TCGA.AZ.6608	0.161643836	1	0.714894289	0.258450114	1.343322618	4.133349901	7.148287821	4.95585472	0.048256823	1.650860367	3.843172077	1.559695976	8.33511814	0.298108249	1.557580878
TCGA.CA.5256	1.038356164	0	-0.177665117	1.292030464	1.050335219	3.81733065	7.191733743	5.574554052	3.820980087	1.319333329	2.944093484	3.794394027	9.455819282	0.881848149	0.593875878
TCGA.CA.6716	1.016438356	0	-0.227934756	0.114921267	2.054742324	2.343570226	6.482859404	0.728689981	2.115412581	1.110911201	6.419832	3.040336435	4.593403784	1.282630095	0.895530258
TCGA.CA.6718	0.838356164	1	0.77124312	0.321965482	0.203849525	0.234108927	5.436503593	0.323409689	0.357676531	2.587306704	7.399829278	0.021208768	1.535558304	2.890761359	1.15355034
TCGA.CK.4947	1.463013699	0	0.12980537	1.201973901	1.875654021	3.771673344	3.873812505	5.915189638	3.593893171	0.913245495	5.431423528	3.285182343	12.63754482	1.201932429	0.602215153
TCGA.CK.4951	4.087671233	0	0.409392394	0.451943319	3.878100039	1.090734169	5.03096913	6.558572608	0.163871001	2.267783005	6.980588744	0.416080889	8.556501383	3.897361531	0.826392153
TCGA.CK.4952	1.301369863	0	0.342334386	0.321990315	1.959932067	3.757658542	1.295542293	0.870806065	8.511602925	2.074219953	5.437652454	0.240187025	7.666075861	1.112215496	0.55001239
TCGA.CK.5912	4.090410959	1	0.906298792	2.993593516	0.244807197	1.777947563	6.012949023	3.948017104	0	0.626809849	5.425795716	2.697311462	3.19302989	1.751141622	1.415642796
TCGA.CK.5915	0	0	-0.382793182	0.048261779	0.119554186	1.386535136	6.049616112	4.689272919	5.265429547	0.751333964	4.861274782	2.08382294	7.8724857	0.412513376	0.442021574
TCGA.CK.5916	1.761643836	1	-0.071872394	0.11889824	5.128631594	0.653413921	3.42238958	0.691740028	0.146314476	2.027918178	6.78292775	0.839761868	9.28543075	2.483414864	1.058180655
TCGA.CK.6747	2.246575342	0	-0.301146549	2.25065966	1.14641817	3.212572798	4.664321661	4.552036125	7.906623269	1.366638056	5.063663438	3.970553716	10.82360123	0.670725289	0.464144523
TCGA.CK.6748	0.167123288	0	-0.215120994	0.32752465	5.211946511	1.821903057	5.825877504	4.460561677	0.156017562	1.188597065	7.158042758	2.083906399	0.676724555	1.41039743	0.8642214
TCGA.CK.6751	1.419178082	0	0.280412761	1.194174721	0.685671175	2.961157547	4.819770921	5.670723994	5.743175517	0.898729853	5.65398778	2.601137043	8.267220481	2.058583211	1.587587945
TCGA.CM.4744	1.668493151	0	-0.102030977	0.941214758	2.168012337	3.660617203	5.959858937	3.903316546	0.027344623	3.483286806	4.685161106	3.849520563	0.802851482	0.220313407	0.691541526
TCGA.CM.5341	2.421917808	0	-0.236624697	0.938308557	1.584782213	2.031817312	5.307447885	6.128261693	0.171846162	2.076179395	3.67886572	3.712895023	1.339907496	0.584502586	1.694302483
TCGA.CM.5860	2.668493151	0	0.329452824	2.087668366	5.856511963	2.459315373	4.659078831	5.769488186	2.600058406	1.37983221	5.67847259	0.955343319	8.536608497	1.209688754	1.074596028
TCGA.CM.5861	1.252054795	0	0.270707025	0.194358785	3.416486649	0.614936892	1.002522629	1.955187165	0.421713673	2.767736197	5.010682399	0.308329502	3.71409528	2.930420977	1.83857235
TCGA.CM.5863	1.252054795	0	-0.667025096	1.854847526	6.908211771	2.857367889	2.853931965	5.776002363	9.36253214	1.62811473	5.941840207	2.303727981	7.85044232	2.858027037	0.771161754
TCGA.CM.5864	1.252054795	0	-0.860886703	0.819804908	4.628761572	2.76194942	6.234254529	2.554551593	2.654649613	0.192103921	4.054576616	4.307736686	7.57350851	1.538746931	0.80884963
TCGA.CM.6162	1	0	-0.392724654	0.658028616	4.445427544	2.168473639	2.115461135	3.676478176	10.28674392	1.176642233	7.453649907	1.255964017	12.13440377	1.773529969	1.255887594
TCGA.CM.6167	1.249315068	0	0.097673171	0.506048172	3.047652857	0.889677518	4.444096729	4.004803086	5.381351256	1.605511601	8.788571996	1.870660875	6.969655991	2.778594291	3.62149471
TCGA.CM.6168	1.082191781	0	-0.43261601	2.258603439	4.557239707	1.814694086	4.526644435	5.76658665	7.892502912	1.747792873	7.297935129	3.256613021	12.7207028	1.688931764	2.076582585
TCGA.CM.6170	1.252054795	0	0.120165338	0.404283682	1.954978437	3.424255811	6.014059869	3.589939025	3.228551432	0.30553012	5.151235796	2.273198402	5.059892199	0.81190402	0.784871917
TCGA.CM.6171	1.169863014	0	-0.228651452	0.815477633	3.499648498	1.789014795	3.975395262	3.529516516	6.043716076	1.874082666	5.569881129	1.036265958	8.271979069	1.210084636	0.436895862
TCGA.CM.6675	1.087671233	0	1.307972543	3.927648519	3.883969725	3.244414778	0.442585456	3.563003237	0.469775689	1.971885051	6.565684911	1.827178893	7.686591007	2.833887163	0.847872644
TCGA.CM.6677	0.923287671	0	-0.224644806	0.791029924	1.398042087	2.563692199	6.104706568	6.01408825	3.581001688	1.666443019	5.659643868	3.281931711	5.382356901	0.591892764	0.897179423
TCGA.CM.6679	0.838356164	0	0.223441894	0.912415571	2.272636916	0.863410181	6.254119542	4.61698249	0.257160713	1.26257804	6.608503485	1.731135707	4.386975134	1.817370556	1.196100207
TCGA.CM.6680	1.002739726	0	0.112298752	2.35419031	1.476739116	3.992780856	5.19232754	3.386282566	9.874138022	1.099993132	6.06057284	2.949952256	9.676111339	0.999296992	0.763403475
TCGA.D5.5537	3.783561644	1	0.522057749	1.409845612	3.145719172	4.636943974	5.474826208	3.840355551	0.060800531	0.337210664	5.980300423	3.267167499	12.02679449	1.117044731	0.448994996
TCGA.D5.5539	1.632876712	0	0.600263089	4.300679706	4.965411734	3.729167631	4.525006934	5.5784046	9.087379687	1.430071616	5.961348221	1.759397205	10.24286156	2.113026705	1.347430016
TCGA.D5.5540	4.673972603	0	-0.013035829	0.222690722	1.379307818	2.257113093	5.901806849	0.421111944	0.317061275	0.446217644	3.880210033	2.287219466	3.149346182	0.285510513	0.637348169
TCGA.D5.6529	1.682191781	0	0.388974165	2.633220105	3.403814858	4.089008663	5.068964276	4.216175269	5.232443771	0.565521742	6.879517386	3.118263813	10.21086467	1.462713332	0.707227102
TCGA.D5.6531	1.479452055	0	0.65248065	1.246573872	2.550297199	2.480512156	5.903114072	1.766659496	0.24678494	1.185959628	6.272835445	1.230622785	12.327921	0.736462828	0.601728168
TCGA.D5.6535	1.260273973	0	0.37915517	1.687543473	4.427013272	2.372696989	5.304556702	7.169402306	2.337740256	1.010868537	4.763395516	0.666265476	9.804397675	0.647599164	0.795268677
TCGA.D5.6538	1.42739726	0	-0.40223849	0.167971169	2.181888195	1.620627638	5.871911664	1.522322756	0.228767342	0.744792939	5.393259447	3.282315936	0.359536415	1.377504049	0.640497537
TCGA.D5.6539	1.04109589	0	0.134310518	4.894975093	5.407756959	3.312449827	3.815330892	8.969529737	7.760349591	2.942289814	5.387421676	3.088454472	8.025681756	0.762121724	1.088280131
TCGA.D5.6540	1.345205479	0	0.522779153	0.162570856	1.168962378	0.26601221	2.517548445	1.119135585	0.112153258	3.024173332	5.706436533	0.071845297	0.311237967	3.842111705	0.927658548
TCGA.D5.6541	1.298630137	0	0.684827914	1.499622361	0.66050794	1.426961192	5.154350923	5.103731363	3.47913787	0.386134587	6.279946018	0.898072097	10.80530604	1.399621585	1.115258741
TCGA.D5.6898	0.62739726	0	0.419368585	0.381349046	0.358542929	0.83012704	5.925064168	5.67077075	0.341380022	1.914960036	7.46945366	1.436624109	3.93158167	0.943519858	1.144839127
TCGA.D5.6920	1.032876712	0	-0.266847057	3.737804753	5.870209104	3.037687113	4.611161831	9.261623343	7.220447339	1.48991999	5.428435809	3.121547037	12.37889726	0.511475809	0.547917808
TCGA.D5.6922	0.843835616	0	0.711706339	0.924933701	1.312348574	2.059034811	6.024870545	4.820762453	1.058679882	2.717254926	7.548598978	1.252307633	4.145326628	1.131937494	1.403150769
TCGA.D5.6924	1.191780822	0	0.116843878	0.574834238	2.478286855	2.516654059	5.753377454	1.138445624	3.136739214	0.589705458	7.174640518	2.583546101	7.694034528	1.327663361	1.725893901
TCGA.D5.6926	0.753424658	0	0.423160744	0.55131534	2.713716429	1.811731291	5.13116631	4.861155118	0.561189394	1.055270593	7.087366748	1.327539974	2.060268885	1.770636107	1.162939891
TCGA.D5.6927	0.78630137	0	0.295312011	1.573371463	3.565891979	2.119605597	4.012992284	1.780118638	2.717258755	1.619572713	6.809617043	1.816909562	12.08914967	1.468869044	1.125297664
TCGA.D5.6928	0.969863014	0	-0.090277819	1.428127721	4.057655007	0.756607954	3.416617256	3.84291489	6.720352427	1.463970081	6.886911837	0.847546918	3.189143948	1.835357418	1.63312916
TCGA.DM.A0X9	9.975342466	0	0.195350606	3.349677107	3.512079651	1.963948757	5.123949737	4.293574721	4.473480412	0.286948222	5.525742322	2.441535376	10.50540137	0.570070123	0.633024165
TCGA.DM.A0XF	3.183561644	1	0.49985122	0.634391215	1.7647819	1.839212676	5.571046527	1.149502383	0.252651228	1.994998212	4.670024939	1.051896069	8.479683997	3.036587768	0.887701789
TCGA.DM.A1D0	10.88767123	0	0.155397403	0.614713506	2.17900392	1.688844355	5.842501162	5.086144127	0.006130889	1.672783514	3.951508498	2.008409622	5.571536982	0.601479004	2.316396423
TCGA.DM.A1D9	11.69863014	0	0.236309055	2.338204728	0.588450667	2.297085829	5.93100042	0.311985491	5.323601851	1.787213422	5.367943473	2.48283134	6.749960367	0.483781818	0.619826531
TCGA.DM.A1HA	7.123287671	0	1.044066199	0.006329712	0.07329283	2.16654072	6.650709241	0.07739137	0	0.692337186	5.608995914	0	0.070926319	0.686153886	1.746730434
TCGA.DM.A1HB	11.30410959	0	0.629961106	2.575319827	4.608842781	1.149027398	3.849597992	4.25560914	0.057293829	2.05187667	3.874647688	0.372132794	8.750363398	2.458916179	1.159815783
TCGA.DM.A280	0.646575342	1	0.356903605	1.78013346	3.252430965	3.681014355	5.448475986	6.135635204	4.013809304	2.023689027	4.505401279	3.105361352	11.79758375	2.541324469	3.323527643
TCGA.DM.A282	11.59726027	0	-0.478525495	0.35060985	3.571764838	2.822632019	5.249658909	3.389778095	2.205854059	0.408338694	5.335618514	3.365630508	7.074420588	0.530839092	0.607066234
TCGA.DM.A285	0.490410959	1	0.451965597	3.13101155	5.10102382	1.466292694	5.678846413	5.396639966	1.314339934	2.001631516	6.013258416	1.540766306	10.00567798	2.653388153	0.915691855
TCGA.DM.A28E	9.994520548	0	-0.516406768	0.218744988	5.247734518	2.382694385	6.459489637	1.421609544	0.07789883	0.236059256	3.467302839	2.263068152	1.920661008	0.233437921	0.627476826
TCGA.DM.A28F	2.997260274	1	0.289112161	2.344305752	1.699131933	2.934918216	5.912038102	7.75391832	4.364017098	1.054828336	4.312901143	2.421156719	10.06435192	1.040699113	0.529076322
TCGA.DM.A28H	9.756164384	0	-0.482765686	1.507013429	3.784391538	0.969263534	5.668079902	2.331160243	0.646453615	0.231875852	3.660942968	2.701102306	1.459857251	0.368359591	0.423769247
TCGA.DM.A28M	7.931506849	0	0.317798264	3.711387814	2.566493749	3.260192485	6.708872011	4.41958199	4.446311601	0.563672529	3.550484641	3.01214918	11.10027885	0.450974953	0.443454766
TCGA.F4.6459	0.717808219	1	1.248140841	0.927060531	1.024637449	4.917496673	4.11029519	8.399419026	0.969544796	2.03540954	7.779309498	2.130885945	4.809296318	1.998233257	1.450612889
TCGA.F4.6460	2.663013699	1	0.382514777	1.536126676	0.651364992	3.330571415	6.223776828	2.708164271	8.36140779	2.003475176	7.932986566	2.392380291	7.359776112	1.662375296	1.494575953
TCGA.F4.6461	0.926027397	1	0.405110541	1.75058875	2.69755638	1.273957074	2.089868138	5.824475439	4.300975529	3.021764527	6.718186827	0.880893645	4.956770556	0.961357339	1.696097398
TCGA.F4.6570	0.515068493	1	0.366199659	1.193758278	6.638748292	1.564035589	4.502071552	0.492137647	0	0.778410291	6.371914247	0.248514003	6.127622624	2.48605604	1.090381972
TCGA.F4.6703	3.989041096	0	1.310966797	0.461955827	0.255371412	1.167177505	4.145718716	1.392024269	0.020356616	1.188440278	7.547670103	0.267167009	2.582890891	3.106743672	3.212864185
TCGA.F4.6808	2.805479452	0	-0.193452761	2.089180232	5.776143196	2.811862705	7.380292226	2.642949067	3.856695104	0.477061407	5.67766578	2.505633612	12.38436837	0.306399298	0.935084103
TCGA.G4.6293	11.09863014	0	-0.38568913	2.832839391	4.438997336	2.258385007	5.989498529	7.960869354	3.721466194	2.17874247	5.179044427	3.79233071	13.40060334	0.801080173	0.789663179
TCGA.G4.6298	0	1	0.554711965	0.259881096	0.551743557	1.549210506	4.872501972	0.953849321	0.568580373	2.108424795	6.446382125	1.101208591	1.808142027	1.419731504	1.197771631
TCGA.G4.6302	0	0	0.883484955	1.564276402	2.089118321	1.043022637	2.989938921	3.503323647	1.4334547	3.221919776	9.338253843	1.952704606	0.232956326	3.724002578	3.744948493
TCGA.G4.6304	4.468493151	0	0.362957631	2.047557465	0.804026399	1.520892627	6.210974716	2.321950835	0.570665549	1.224835148	4.080555328	2.553861035	6.824513594	1.65897006	1.023619069
TCGA.G4.6306	3.723287671	0	-0.035351824	3.218296704	6.318555825	3.931410687	6.569896399	6.815870903	3.834091915	0.934724407	3.829699669	2.847836689	8.5580857	0.136598494	0.712445667
TCGA.G4.6309	7.123287671	0	0.178718646	1.867765454	4.353393352	2.699856994	2.908656333	4.85346615	5.556150256	2.09107976	5.67938227	2.311441664	10.97110157	3.495712	2.472632282
TCGA.G4.6317	3	0	0.541642663	0.617046286	1.310872184	2.405151922	7.24915555	4.919728314	1.662998032	0.638836477	4.955978782	1.354792075	4.62284272	1.391752061	1.806132398
TCGA.G4.6320	2.202739726	0	-0.722122804	0.426756739	2.158088026	2.957393049	5.047392717	4.072518895	7.09208061	3.474144758	3.766066616	2.867141766	6.503235062	0.8361043	0.591366043
TCGA.G4.6321	1.84109589	0	0.010225598	3.182561125	7.998267161	5.459154914	0.758770691	9.268756846	4.629988464	1.60034897	3.430764433	3.226054219	5.497029939	0.737685227	1.261720552
TCGA.G4.6628	6.64109589	0	0.418331735	1.326219152	3.506041004	0.801723952	0.475280599	4.154134573	4.525519482	2.190721773	6.335670965	0.491657368	6.987505115	4.540129274	2.022559816
TCGA.NH.A50T	1.515068493	0	-0.058711026	0.536007815	1.562314303	2.503394339	5.842674994	5.791962758	0.792069175	0.818882669	5.006480869	3.045756609	12.05861958	0.689228097	0.547920839
TCGA.NH.A50U	0.915068493	1	0.94734981	1.671993441	0.333948487	2.307284023	6.979378019	4.011741862	0	1.179285229	6.042793276	1.949669749	0.044715889	1.532345933	1.816849689
TCGA.NH.A50V	1.610958904	0	0.234323866	2.249796472	4.051626824	0.748895592	4.974235256	3.851615054	1.973885534	3.119805635	5.627814339	0.753968641	5.866332745	1.102191042	0.815618754
TCGA.NH.A5IV	0	0	-0.740870538	0.198190472	0.273958114	0.615606161	4.279100173	3.261225549	6.170251689	3.127122398	5.946277835	3.379823095	0.794871833	4.808914224	0.664416788
TCGA.NH.A6GA	0.82739726	1	1.474794958	2.350750308	0.262319318	3.053813776	5.740883595	1.651465851	0.286284015	2.578568657	6.105206884	0.731337399	1.88018678	1.512019016	0.812189314
TCGA.NH.A6GB	1.304109589	0	0.287517559	1.936603681	4.238590683	3.175882471	5.966058336	4.820408401	2.557899103	1.49795506	4.807679549	1.909446872	5.066889915	2.671814223	0.499991406
TCGA.NH.A6GC	1.065753425	0	0.365056522	0.888915522	4.100880584	3.97530186	5.064679434	0.749174708	0.701657911	2.406954615	6.035316024	2.113946641	0.845479115	1.35313512	0.785043365
TCGA.NH.A8F8	1.4	1	0.686801083	0.161901081	1.175950946	2.657755223	6.409087159	2.663753715	0	0.875619938	6.735194146	1.415670473	9.283397758	0.828962439	1.233957418
TCGA.QG.A5YV	3.564383562	0	0.409453261	3.801682103	1.966442677	3.783059891	6.1290432	5.761750885	6.73798669	0.650997925	4.929252013	3.245020269	8.713135894	0.553090769	0.633300207
TCGA.QG.A5Z2	2.608219178	0	-0.604068179	3.11871255	3.823089709	1.891884878	3.069229513	7.202511603	7.247105863	1.788860411	4.501832433	3.675771458	7.815206342	0.71555293	0.717456772
TCGA.QL.A97D	1.824657534	0	0.33941411	3.252498085	3.911641474	1.260257153	5.39980024	5.269625271	3.037036223	0.813380189	5.378250451	1.81542763	3.128830536	0.319074528	1.74760587
TCGA.RU.A8FL	3.224657534	0	0.146317032	0.270490794	0.49757299	0.778901937	7.132906933	3.107867518	0.018833479	1.533398793	4.855775455	1.067312543	0.471246208	0.165440148	0.396981225
TCGA.T9.A92H	0.991780822	0	-0.130347756	1.723607291	2.076248764	2.803606973	6.691054901	7.205257731	3.843331027	1.973315862	5.773989087	3.524955874	7.663420815	0.4205783	0.937338697
TCGA.WS.AB45	5.835616438	0	1.001906973	0.460367955	0.228515433	0.028167495	1.503879128	0.092433139	0	1.337498903	8.13950553	0.01900211	0.44038338	2.018160514	1.951357594
