# Supplementary material for: Identification of a glycolysis- and lactate-related gene signature for predicting prognosis, immune microenvironment, and drug candidates in colon adenocarcinoma
Source: Front Cell Dev Biol. 2022 Aug 23;10:971992. doi: 10.3389/fcell.2022.971992 (PMC9445192; doi:10.3389/fcell.2022.971992)
Supplement: Supplementary file 8 [file Table1.XLSX]

## Sheet: Sheet2
Protein	Gene	Parbendazole	4_(2_Amino_ethyl)_benzenesulfonamide	Bongkrek-acid	Norethisterone	Esmolol	RX_821002
4rbx	DEFA5	-5.8	-5.3	-4.6	-6.9	-5.7	-5.6
4y89	CEACAM7	-6	-5.4	-5.7	-8.3	-5.4	-6.2
6pyo	CLCA1	-7.5	-6.9	-7	-9.7	-7	-7.6
7o4p	ZG16	-6.1	-7	-7.4	-9.6	-7.3	-6.6
