# Supplementary material for: Identification of a glycolysis- and lactate-related gene signature for predicting prognosis, immune microenvironment, and drug candidates in colon adenocarcinoma
Source: Front Cell Dev Biol. 2022 Aug 23;10:971992. doi: 10.3389/fcell.2022.971992 (PMC9445192; doi:10.3389/fcell.2022.971992)
Supplement: Supplementary file 9 [file DataSheet5.CSV]

SYMBOL	TCGA.3L.AA1B	TCGA.4N.A93T	TCGA.4T.AA8H	TCGA.5M.AAT4	TCGA.5M.AAT6	TCGA.5M.AATE	TCGA.A6.2671	TCGA.A6.2672	TCGA.A6.2674	TCGA.A6.2675	TCGA.A6.2676	TCGA.A6.2677	TCGA.A6.2678	TCGA.A6.2679	TCGA.A6.2680	TCGA.A6.2681	TCGA.A6.2682	TCGA.A6.2683	TCGA.A6.2684	TCGA.A6.2685	TCGA.A6.2686	TCGA.A6.3807	TCGA.A6.3808	TCGA.A6.3809	TCGA.A6.3810	TCGA.A6.4105	TCGA.A6.4107	TCGA.A6.5656	TCGA.A6.5657	TCGA.A6.5659	TCGA.A6.5660	TCGA.A6.5661	TCGA.A6.5662	TCGA.A6.5664	TCGA.A6.5665	TCGA.A6.5666	TCGA.A6.5667	TCGA.A6.6137	TCGA.A6.6138	TCGA.A6.6140	TCGA.A6.6141	TCGA.A6.6142	TCGA.A6.6648	TCGA.A6.6649	TCGA.A6.6650	TCGA.A6.6651	TCGA.A6.6652	TCGA.A6.6653	TCGA.A6.6654
ABCB6	1.017563505	1.642114677	0.598978197	1.172294307	0.979868816	1.998012245	1.152895105	0.743168594	1.020263649	0.662301109	1.155689268	0.805836496	0.655729842	1.088311002	1.131643174	0.682389976	1.03358414	1.781050911	0.597252773	0.463104887	0.573088334	0.931583386	0.581749315	0.546467398	0.596135238	0.906621645	0.796729635	1.393328649	0.680576775	0.84124407	0.757878774	0.484963201	0.812158504	0.639136942	1.210348316	0.695215661	0.675940548	0.536852247	0.931737332	0.793224513	1.092300038	0.80859537	0.744643708	1.197055066	1.179207312	1.074354151	1.271123816	0.710266241	0.552541191
ADAMTS13	1.347003447	1.33111569	1.072336558	0.88201204	0.638021955	0.519010741	1.085815134	0.668314502	0.321068346	0.557509429	0.475291537	1.014179684	0.856714578	0.759775051	0.951873933	0.492346937	0.931372396	1.664274827	0.122593969	0.538568931	0.580880292	0.766382669	0.538931444	0.064620696	0.530425629	0.585544591	0.386805712	0.811459095	0.46113081	0.318065817	0.568242144	0.278023143	0.456244503	0.445738517	0.502234554	0.386470308	0.289761238	1.05627817	0.314566275	0.390811584	0.780165645	0.285820636	0.574600193	0.919063153	0.87910338	0.410907101	1.421913502	0.273012393	0.262818358
ADH5	4.848964796	3.880794388	3.913148077	4.183855187	4.557323371	4.267314843	5.126234368	4.35969904	3.648727428	4.4266862	4.529810136	4.749288276	5.810115015	4.484372834	4.809706957	4.886460027	5.387612097	3.242767162	4.476475843	4.918860861	5.326316603	4.680436682	5.826230713	5.548901501	4.542027011	5.436141901	5.506487559	4.793341288	4.654664289	5.314741093	5.029927562	2.84455556	4.798347417	4.85676663	4.577129112	5.106592366	4.561821732	5.234671855	5.066050668	4.708559606	5.251636794	4.546333602	5.000932429	4.412261838	4.658731247	5.048014065	4.304639304	4.846628916	4.293726113
AGRN	4.183336529	4.217699025	3.932399277	3.899403559	4.476907842	4.142148628	5.048531219	5.680808318	2.387365647	3.835424993	5.436516977	1.667067011	3.982051991	4.777581701	4.461387384	4.910144888	4.405794268	4.902905847	2.479598486	4.270289365	2.750786013	4.623250959	4.455606801	1.977826396	3.755681448	3.600620486	4.097748683	3.777492919	5.311672751	4.073768659	3.605671165	2.011419916	5.396771175	5.097075802	3.719902372	3.234104385	3.511666208	4.573364589	4.692582316	4.19592416	5.22928049	5.798078581	3.314714961	5.487330476	3.321369536	4.598974942	4.673631135	5.142062978	4.886096804
ALDH1A3	2.685611937	0.724912079	1.006759444	0.781663315	2.695656755	1.81226802	1.988072947	0.518887054	1.971841726	2.020460543	1.851532876	2.785434265	2.78444518	1.378286066	1.414893627	1.911121183	1.7419509	0.603187829	3.193581487	2.180974226	2.568393441	1.551857258	2.303218525	0.450159407	1.616034256	1.725722816	2.088484349	2.180220244	1.403704992	2.235441025	1.53168537	0.431132094	2.631491205	2.101206661	1.072642728	0.746191363	2.09431844	1.954580952	2.303135511	1.010212364	2.305881904	2.444699932	1.539416104	2.949173402	2.225681045	3.778405954	1.739565324	1.08610545	2.488200403
ALDH2	5.143299742	4.841906884	5.792471719	4.209757639	4.468992515	4.555855704	4.755388247	4.351994391	2.807624623	4.558400263	3.576408356	3.812296521	5.241822595	4.920316756	5.077577939	4.936661998	5.489378304	4.27582334	3.864456375	4.441493669	4.075741181	4.349674106	5.371672905	4.658311864	4.21170856	5.109916072	4.724191363	4.548998478	4.248703157	4.390979046	4.833052911	1.832018217	4.076634961	4.955029924	5.045358173	6.223253078	4.973729836	5.131767304	4.56287087	4.949484104	5.254015881	5.147598035	5.293795295	4.91212951	3.995055465	4.221849454	4.521020695	5.088701257	4.552819192
ALDOB	3.537405509	5.58831226	2.083295684	0.971206686	0.072172509	4.13007841	3.35574944	2.671553356	0.255189325	4.983321338	0.236084479	1.547594816	2.803814281	5.476688868	4.029032094	3.745249958	2.785065339	3.117804849	1.062856717	4.347857975	3.280743606	2.101583259	1.20262161	1.593645846	1.568609004	3.238399401	4.007935326	3.518148287	0.611115412	4.799402592	0.880475964	3.228327208	2.28470678	1.470559967	2.520784298	1.269911066	1.357667135	3.121584215	4.707992949	4.416213511	2.41532326	2.307949265	4.190382658	6.441376276	2.741690554	1.297525267	0.662377654	5.939453436	1.60519661
ALDOC	2.505001767	3.499519272	2.985254834	5.00111939	2.891373202	2.483282645	4.463475749	4.589248685	2.486609165	3.374990837	4.599924656	2.033490986	2.99534941	4.286834133	3.69042298	3.974140311	4.880115959	5.106144813	1.233734199	3.543621978	5.155278676	2.998131998	4.381080263	4.109430416	4.182036616	3.94319186	3.777563626	3.098556891	1.867535717	4.122050525	4.456892279	2.339238176	4.24632896	3.187809054	4.534683765	3.817825919	4.172111511	4.537381156	4.046396108	3.614368914	4.436609073	4.316879403	3.711043622	2.649332151	1.807610233	2.965193342	3.239882236	4.609517442	4.354917084
ANGPTL4	1.052579962	1.37715213	1.320467839	2.293398091	3.599247294	1.044123936	2.235171889	2.900245917	2.874362805	1.575373565	3.102418816	1.379617977	1.428952147	1.774377443	2.172475429	2.762709746	4.049121094	0.717031876	0.769444106	2.07393382	2.627815437	1.576341282	2.669680215	1.080639399	2.889956911	2.887581344	3.189693618	1.081958502	2.964618508	1.154628262	1.024221302	0.67851578	0.898260964	2.47673047	1.989965246	1.049104816	2.030820852	1.836360381	1.754732766	1.818205771	1.002295263	3.167858111	1.132036544	2.297632641	1.047544465	2.284650064	1.087236855	4.735348359	2.079046548
ANKZF1	3.800680175	4.134060894	3.129944667	3.730174786	3.197385189	3.578061973	3.439593563	3.336347619	3.18661966	3.132777238	2.832795298	2.566516243	2.728060828	2.824448586	2.885945762	2.519291821	3.221570285	2.798508974	2.493921759	2.9034786	2.90393968	3.501219803	2.853850615	2.984053591	3.362469702	3.338851828	2.812225219	4.163423697	2.640215412	2.885921998	2.877505888	1.529207834	3.034103833	2.709948763	3.500235778	2.726582562	3.08352289	3.026109406	2.683042156	3.221439851	2.948338116	2.661545081	2.621821263	3.257209069	3.022989854	2.917148619	4.217538302	2.853267035	2.736486419
CHPF2	4.900181583	4.678374519	3.6799801	4.563410542	4.599786557	4.47994317	4.276360342	4.348165438	3.434570058	4.541864712	4.231889871	3.103306177	3.988599237	4.954554148	4.522616947	5.180314423	4.602107191	4.076978768	2.802356752	4.447780587	4.173270296	4.432365428	4.124491166	3.075699029	4.181535509	4.487259097	4.109304852	4.926414436	4.621788528	4.729827925	4.31050715	2.992210783	4.713748369	4.406143531	4.512931588	3.535986463	4.575134078	4.129746942	5.081155239	4.817712463	4.205912978	5.068575544	3.966456857	4.499307782	4.379271898	4.364002731	4.436698769	4.492060193	4.716764111
CHST12	1.128917717	1.145246826	0.874862118	1.343471701	1.158699519	0.485516684	1.433380701	1.101564458	1.023204528	0.953086347	0.968492553	1.285236538	0.720850143	1.972051944	0.748928189	1.458240826	1.287179901	1.280413381	1.187267697	1.665549077	1.162644633	1.351747933	1.096269909	0.384117239	0.870901457	1.100680184	1.061618502	1.204838169	1.482427101	0.834840139	1.025614771	0.904373259	0.874191774	0.936685524	0.704189385	0.758175068	1.0961466	1.081773703	0.968789626	1.215063586	1.140640851	1.314300805	0.768748703	1.234030251	1.012995307	1.301352953	0.916385215	0.88245564	1.211800759
CLDN9	0.424047131	1.048670025	0.113258107	0.884526942	0.634126761	0.876454189	1.00288826	0.247924746	0.447353217	2.092392601	0.249688915	0.137475513	0.079868324	1.322664868	1.486029055	0.790276754	0.69630107	1.117161481	0	2.163846496	0.704249799	0.365108797	0.312055902	0	0.722081843	1.101527117	0.728637668	0.151392233	1.294272743	1.021613668	2.013276804	0	0.630694964	0.705987102	0.031220354	0.049179025	0.695418455	0.458804377	0.427150475	0.686724787	0.359975028	2.004108666	0.72803609	0.478466807	0.296281798	0.489242065	1.345461726	0.967467142	1.093128807
COQ2	2.944020177	1.881679458	3.168444908	3.190473689	3.184375348	2.40279976	3.16215299	3.417110313	2.704793179	2.87992698	4.266028762	3.245186231	3.184369913	2.51145801	2.543818061	2.682285352	2.965522173	1.90154695	2.805129221	2.838981369	2.94031195	3.066551145	3.551753352	3.284338414	2.478117865	2.663058599	2.896267999	2.671106285	2.488805105	3.144784617	3.067829007	1.649217918	1.922733594	2.772161797	3.743265892	3.182794289	2.712264891	3.158499808	2.805718423	2.815267261	3.19504204	2.123452096	3.438727133	2.803252312	3.415931191	2.089035884	1.917249927	2.853668192	2.269727521
DLAT	3.396074303	3.376660445	3.772940459	4.057001729	3.252492688	3.679638934	3.006071379	4.11025432	4.121685629	3.938706839	4.09051259	4.711059459	4.692805597	2.503792582	3.462182432	2.751513615	3.30101841	2.428296523	4.24975391	3.053857593	2.861314753	4.359318559	4.177077163	4.85692003	3.274408291	3.75288746	3.722540492	4.273638594	3.724562951	3.849029728	3.854620437	2.707457184	3.823634796	3.879044707	4.495381445	4.604799981	4.399554601	3.856608426	3.807794308	4.252010064	3.823740573	3.589541326	4.591729772	3.552320281	4.869471135	3.231172614	3.791429012	4.025495136	3.2425169
ENO2	2.597197885	2.521967368	2.261062602	4.291022701	3.47100387	1.304617087	2.616912966	4.755102877	3.689405597	2.56306482	4.97743527	1.734119073	1.412892886	1.848693763	1.17408235	2.628564238	3.656095802	1.553979123	2.773458839	3.10063734	4.855116994	1.558729912	2.869560297	3.862904007	3.063759243	2.89694517	3.334368619	1.710311621	2.836184272	2.262012034	1.617501272	3.596965763	2.921022407	3.413933366	4.712021651	2.553552508	3.249742483	2.743338882	2.585362354	2.52167985	2.50722397	2.955399999	1.893812756	3.033627632	1.089547781	3.1551851	1.523699512	4.73946345	3.376311753
ENO3	1.282115052	1.614498781	1.365076945	1.424369839	1.180781963	1.015151588	1.20912182	1.912654681	0.512175999	0.658672836	1.248715878	0.534937067	0.548130156	1.263017976	1.362835376	0.707171228	2.220759046	1.362123407	0.318027392	0.819697528	1.145343474	1.038812217	0.92376756	0.481301013	0.7353702	1.203712294	0.98518045	0.708538481	0.416887077	0.48583392	0.653852425	1.464932887	0.804776195	0.972978545	0.692853208	0.581950259	0.464292453	0.845635952	0.347763543	0.747957038	1.381292896	1.4618091	0.604588325	1.197344128	0.764432583	0.559046159	1.340661714	0.453556647	0.514140966
GLCE	4.484273662	2.690464119	3.609611094	2.878517892	1.964039365	3.643388898	2.391378187	2.726018295	3.245118226	3.55779403	2.079944011	4.317865979	4.29906354	1.503185131	3.554164293	2.675600906	3.835526559	2.241272749	5.137541165	3.548126673	2.914634873	3.259698639	3.87498196	4.709781675	2.954606267	3.873468587	3.987504057	4.801831583	3.02541333	3.771576925	3.51085982	3.259085038	3.690246516	3.523056923	2.766301291	4.703396561	3.558868038	4.160161759	2.976122657	4.46132761	3.513949176	3.944895323	3.773069974	3.058470798	4.766719308	3.404487122	3.698372147	3.493846575	3.521205155
GLRX	2.217999351	4.325694038	3.049673679	2.628724546	2.483691743	2.625188341	2.028234636	4.013390739	4.146367323	2.693987861	2.471384043	2.486526858	4.188309527	3.270120965	2.351804727	3.804196835	2.97839891	1.785600026	2.834130028	4.477551334	2.224530596	3.493209611	3.526343853	2.185587834	3.254728161	3.212817801	3.824252398	2.084468804	2.373680918	2.170808987	2.828186744	2.999681958	3.695525882	3.022038249	3.545231426	3.903328387	1.721969741	2.452809654	3.560268854	1.964965452	2.86789694	2.232751684	2.200635728	2.828972054	3.655073729	2.185581922	1.628265012	3.580526696	2.871646215
GPC1	3.089325827	2.660389227	1.736814839	2.556721551	3.39343211	3.917366447	3.93692232	2.356660775	1.578174682	3.349845793	3.703803711	1.899265839	2.476787875	2.990920049	3.160326765	3.757524842	2.788846098	3.425969372	1.766133529	3.941579777	2.38711298	5.340281858	3.481767839	0.227186498	2.92743921	2.748345145	3.53127131	2.418789225	3.663570469	2.894234347	3.319051596	0.52757807	2.859585196	2.743162251	2.76082239	0.853833228	3.845345014	1.641654288	2.357900123	2.705982692	2.88307012	5.013898475	2.112868577	3.586625713	1.431598519	4.126408575	5.193509248	3.184377451	3.732821293
HS2ST1	3.005207127	1.812453378	2.467210571	2.745005533	2.503651765	3.110714846	1.661812959	2.388505033	4.311754504	3.069221252	2.587837635	4.490958672	3.257869234	0.807052273	2.03301703	1.918688837	2.108887301	0.99136823	4.09232006	1.905436839	2.441197125	3.01931669	2.912677646	3.561766586	3.030289612	3.007920325	2.463735203	3.78118317	3.146030448	3.261050432	2.786651958	1.695772564	2.162592994	2.973161076	2.77917228	3.618411932	3.474793708	3.026166903	3.453008818	3.347453742	2.926502829	3.482329707	3.351439784	2.76631505	4.472846666	2.935201102	2.900964387	3.017822297	2.871345903
IDUA	3.293744903	3.01459758	2.120484253	2.371984169	2.188974513	2.334816469	2.465763621	3.295207918	0.83116756	2.218262914	2.510102692	1.265406948	1.948184372	2.739618703	2.655185301	2.931758346	2.605690944	3.65217853	0.427785914	2.66724738	1.490695641	3.080904838	2.099771798	0.134951881	2.484702292	1.465553373	2.169976711	1.637204914	1.995877866	1.086263164	1.735271254	0.824732616	2.828660929	1.727532526	1.030457573	1.173669815	1.329428098	1.849639782	1.554355183	2.013150863	1.878390499	1.490282984	1.196376852	2.423380591	1.540198452	1.842475839	2.658179711	1.186864402	1.510026571
LARS2	3.5039229	3.18518595	3.739360567	2.853983412	3.575633229	3.540744518	3.605084584	2.830170306	2.14307348	3.209489061	3.494529368	3.858643905	3.568257823	2.921489833	3.565145972	3.331911373	3.5227354	3.35231122	2.530790506	2.968505627	1.419252845	2.605053802	3.307961351	3.571564127	2.156000353	3.14842238	3.375410268	4.458236455	3.325211192	3.46058222	3.160995725	2.12901627	3.377758272	3.431340959	3.23693265	3.327378165	3.475030492	3.947009998	3.918516259	4.800996534	3.454476339	2.434594012	3.77598841	2.973324612	3.856252045	2.797011138	2.956227017	3.175203494	2.900366538
NDC1	3.285066243	2.297584176	3.543669845	3.744836394	3.973578826	3.885969086	3.397326171	3.875720308	4.16517151	3.424778767	4.486907435	5.340932749	4.25234255	1.393297427	3.077108162	2.692365694	3.566053066	1.577133993	4.32454503	2.276549433	3.376374697	4.090136475	4.265340511	5.323064451	3.523087192	3.762099313	3.471870644	4.579219846	4.155148024	3.938668804	3.427171434	2.363021712	2.488786107	3.834222782	4.58309136	4.314421529	3.690838428	3.908423651	3.735562014	3.993403736	3.594191934	3.246114521	5.066540795	4.031452245	5.031339167	3.093327511	3.808246132	4.139796186	2.994946675
NGLY1	2.347593478	2.345077129	2.24001442	2.209017108	2.53471966	2.565465908	2.198948937	2.077247537	2.841563537	2.447674535	2.325557075	3.212742593	2.860907721	1.662219629	2.205868913	1.795664116	2.463810531	1.466360945	2.96633146	1.584071166	2.165502923	2.125669753	2.427572663	3.005332434	2.269976369	2.240533992	1.949743889	3.212466304	2.178724552	2.588159161	2.608903574	2.179577165	2.618267495	1.913645963	2.3356502	2.638764355	2.488114195	2.669589298	2.298234577	2.965771004	1.984512152	1.771013832	2.784122687	2.323997664	3.58854253	1.967888696	2.273833834	2.296371544	1.983831249
P4HA1	4.161074212	3.241341116	3.9406291	5.089519872	4.585464175	3.707089224	3.558904948	5.457319958	5.977031164	4.234590486	5.479890766	4.930156347	5.198782857	1.772516472	3.15613678	3.489105064	5.260294653	2.20674788	5.196964219	3.593230313	5.673100916	4.134479655	5.350437907	6.40312281	5.016428621	4.938513852	4.456594442	4.268107017	4.09580283	4.921243905	4.471808579	3.75315298	4.792029464	4.906756225	5.402621474	5.11337308	4.395010067	4.8479856	4.210536012	4.586395663	4.669848371	4.61188536	4.183306987	3.749104372	4.33103443	3.823096162	3.482761706	6.119762335	4.809888776
PDSS2	2.779189605	2.660663958	2.937528333	2.534000897	2.754591007	2.841786489	2.680478354	3.27086507	3.581988378	3.398967655	3.393498342	4.106454322	2.968310229	2.309427305	2.99817324	2.872708975	3.301808263	1.949257408	3.037260543	2.506803556	2.267813842	3.313059927	3.335198782	2.939488982	3.080971516	2.878348779	3.423778921	3.152039069	2.661677124	3.084652894	3.483417777	1.211297186	3.282785091	2.858404061	3.523260705	3.486196261	3.090700001	3.321710096	3.170981105	2.830890225	3.817616637	3.055401457	3.504209915	3.111237111	3.867924555	2.549221921	2.957612095	3.531007102	2.814821494
PFKFB1	0.286391135	0.103682611	0.197150073	0.357221642	0.043410793	0.132340207	0.442044575	0.033294164	0.410561395	0.156167608	0.033549198	0.582989465	0.179257142	0	0.03160723	0.080467818	0.234565648	0.196080197	0.368169935	0.145829389	0.028881701	0.131747202	0.075125467	0.117302233	0.043780148	0.175598585	0.162214575	0.477014224	0.190500707	0.312031997	0.043569273	0	0.098690405	0.085223731	0.061544275	0.186709324	0.15459209	0.240186873	0.089981735	0.173566565	0.198962385	0.072749288	0.119495714	0.134790512	0.360489739	0.138204343	0.044804873	0.0948818	0.206578954
PGM2	3.514166039	1.552865072	2.969786855	3.631754236	3.909565722	3.426318364	2.564912318	3.666785871	4.103292793	3.815370392	3.743325264	4.345794683	3.690232584	1.102604418	2.973611499	3.326249411	2.953088512	1.460774052	3.863514043	2.934085185	3.822800104	3.707084919	3.800534228	5.264711422	3.095850936	3.736620432	2.98359773	4.365183653	4.030771497	3.180488362	3.860582977	2.540826611	3.631898398	3.705733727	4.201986914	4.49396679	3.788702501	3.706419906	3.739226661	3.617105934	3.144465656	2.954741888	3.918376001	3.741224141	4.356384948	3.258016177	3.738145987	3.691824216	3.408708446
PMM2	2.529384462	2.175035572	2.383441621	2.299266303	2.160337753	2.800211506	2.171523847	1.841167554	4.156148383	2.383002527	2.328173136	3.700416542	2.631026779	1.506044461	2.317046399	2.155004705	2.245727481	1.375024488	3.467973061	2.154838172	1.802249121	1.858188914	2.301077116	3.233930567	1.527467425	2.414137037	2.247356566	3.446163005	1.970252348	2.778927026	3.046708359	2.860206307	2.211685489	2.363011753	2.763371517	2.695952786	2.453808228	2.490844375	2.37563755	3.013995281	2.05127555	1.914787293	2.884167539	2.092540515	3.859992945	1.603880925	2.043347539	2.591253677	2.393619484
POLG	3.896634914	2.76533831	3.907951103	3.300066764	3.726710623	3.022888366	4.81115357	3.254654885	3.248653685	3.384920745	4.029679333	2.724837565	4.348539891	3.313058324	3.745740431	3.549606919	3.296594338	3.721531294	2.646898474	3.500337025	3.032626815	3.045676579	3.476719099	3.148304648	3.113760357	3.878662765	2.775622623	4.029138902	3.643171772	3.489445219	3.08549205	1.708281215	4.316570325	3.451086654	3.15440968	3.233054952	3.288124825	3.930015021	3.227122945	3.827598703	4.124525883	3.075673459	3.877108644	4.144953241	3.475493566	3.216818305	3.420976606	3.289962075	3.781144385
PPFIA4	0.235001804	0.124688062	0.053728817	0.721456421	0.163258428	0.205092475	0.204171461	0.161941451	1.542199527	0.137037262	0.201182572	0.455871538	0.121884121	0.125103693	0.066207844	0.206695341	0.388253094	0.318369223	0.658481427	0.154135793	0.135670331	0.11248681	0.212452799	0.366900239	0.281629958	0.24136504	0.116498587	0.118592621	0.11210541	0.086588425	0.082026244	0.169893189	0.121571918	0.166796835	0.334601053	0.127976302	0.126391455	0.197667659	0.045214962	0.1396543	0.170441632	0.0993259	0.059144198	0.15703767	0.282920626	0.212743621	0.069073303	0.119652016	0.236861426
PPP2CB	4.462334625	3.42305272	4.697243209	3.466675043	3.625910152	4.11884854	3.271942203	4.204573248	4.136883749	3.701085003	4.282628675	4.919093216	4.301932134	3.608329093	4.080526438	3.583464912	4.387726807	3.226396154	4.777427148	4.267871084	4.293490911	3.823719035	4.563265128	4.699579217	4.412060217	4.33910853	5.003766894	4.172906957	3.886744301	3.740397979	3.395684062	3.648859481	3.870367107	3.995639826	4.351144145	4.682667184	3.937779379	4.915712324	4.669035717	3.398473827	4.010167524	3.765284474	3.732206216	4.60695741	4.291015331	4.210202635	3.079933907	4.658854877	4.036181578
RBCK1	6.099444886	6.068503595	4.673680499	6.007911224	5.047955911	6.448495172	6.008016386	5.864826476	3.800165919	5.202737093	6.179368039	4.427337669	5.477217597	6.594524208	6.602885265	5.831967884	6.064257002	6.641531597	3.290363728	5.43123781	5.169563726	5.673670103	5.251080268	3.921207082	5.990372435	4.912085178	5.420978177	4.849279558	4.719376779	5.576973835	4.870182306	2.977027667	4.862377306	4.66466161	5.086961666	3.664125084	4.562774669	5.521431876	6.147012328	4.364853809	5.355359474	6.557033704	3.796279608	5.300995837	4.220615854	4.436655334	6.278223351	5.281297091	6.534564104
SDHB	4.731668003	4.714376274	5.20839421	5.048002244	5.445565242	5.115816933	5.060356585	5.682266483	3.012960822	5.092910372	5.794299714	3.43161597	5.902140448	5.003270288	5.276928549	5.302118312	4.901543863	4.412941505	3.320682191	5.374097516	5.93325472	5.86565103	5.59913812	6.137640452	5.371010806	4.960096207	5.556853696	5.206283609	4.908758494	5.149614398	4.939169043	3.034577279	4.788285721	4.259343986	5.78991649	4.789706066	4.843088122	4.992604312	4.997776271	5.378812063	5.122454631	5.001834852	4.842115564	4.964692767	5.138159341	5.073616734	5.08984053	5.265133373	4.584480973
SPAG4	2.07649839	2.479475319	2.100508763	2.27628137	1.526259315	1.924116041	1.223378111	1.383327056	2.293273993	1.839627817	1.266039673	1.724980879	1.664736944	3.511298858	1.677104568	1.805077803	4.036478658	1.305260706	0.674302444	2.335078184	1.791435128	1.351644363	1.998443514	0.922165322	2.010398768	2.750523517	2.806359991	1.94351624	1.063088711	2.240317281	2.206353124	0.695054881	1.803402935	2.345193089	1.233513487	1.82755662	2.545192533	2.342719809	2.117933183	2.694098165	2.318831743	3.080681848	1.386871418	1.8039094	1.971198215	1.839093924	1.621502081	2.302946628	1.380169611
STC2	1.355974654	1.289388305	1.255730759	4.420738044	3.690480272	2.732521574	2.610646048	0.956691794	2.96947043	2.220393374	1.213815241	3.159202505	0.561740966	1.086798188	0.981477555	2.027079173	2.441515544	0.187167	1.331736783	0.612286837	0.946328021	2.858226922	1.316121215	2.43543047	2.755573697	1.474172957	0.491921844	1.550295115	3.485361858	0.753501198	2.294535318	0.510164267	2.549424085	0.991141145	0.472868431	2.890424138	2.692969352	2.882325242	1.195090303	1.521663856	1.995911065	2.100001216	3.541184162	0.536384408	0.927869986	2.660445854	1.706408187	1.583794411	2.920859557
TKTL1	0.008903491	0.008632957	0.114451329	0.032284932	0	0	0	0.178407014	0.705841319	0.020519012	0.056300687	0.168045395	0.015292811	0	0.017906348	0.015470018	0.035464347	0	0.105212972	0.084027823	0.04054642	0.050944004	0	0.017123568	0.049275177	0.128137934	0.031911963	0.019785938	0.034042779	0	0.008289677	0	0	0.064534618	0.008835799	4.958064152	0.016632115	0.042700515	0	0	0.032437805	0.041468709	0.010000248	0.012204113	0.074985481	0.058282405	0	0	0.041150305
TPK1	0.530586788	0.944294617	0.959355104	0.422421	0.499268833	0.569729093	0.325532537	1.081361047	1.596145975	1.270672342	0.589723573	2.000794332	0.722434242	0.502674646	0.995690641	0.834668116	1.054163508	0.146030284	1.964074038	1.095099863	0.937235309	0.655589755	0.774428443	1.292030528	0.483655308	0.827702952	1.307670516	1.232644726	0.677218482	0.583145362	0.803481815	0.977772951	0.438537822	1.001306478	1.532098205	0.540941538	0.697727164	1.129404581	1.042298358	1.146292017	0.678072371	0.492421758	1.318390405	1.455130248	1.896528001	0.719347287	0.604627543	1.094710018	0.854812621
[truncated: 403 more columns]
