# Supplementary material for: Identification of a glycolysis- and lactate-related gene signature for predicting prognosis, immune microenvironment, and drug candidates in colon adenocarcinoma
Source: Front Cell Dev Biol. 2022 Aug 23;10:971992. doi: 10.3389/fcell.2022.971992 (PMC9445192; doi:10.3389/fcell.2022.971992)
Supplement: Supplementary file 10 [file DataSheet1.CSV]

SYMBOL
ADTRP
ALDOB
APOBEC1
ASCL2
CEACAM7
CLCA1
CTXN1
FLNA
NAT2
OLFM4
PTPRU
SNCG
